# Supplementary material for: (E)-Benz­yl(4-{[1-(prop-2-en-1-yl)-1H-1,2,3-triazol-4-yl]meth­oxy}benzyl­idene)amine
Source: Acta Crystallogr Sect E Struct Rep Online. 2014 Feb 8;70(Pt 3):o264. doi: 10.1107/S1600536814002645 (PMC3998458; doi:10.1107/S1600536814002645)
Supplement: Supplementary file 1 [file e-70-0o264-sup1.cif]

##############################################################################
#                                                                            #
# This CIF contains the data in a paper accepted for publication in          #
# Acta Crystallographica Section E. It conforms to the requirements of       #
# Notes for Authors for Acta Crystallographica Section E, and has been       #
# peer reviewed under the auspices of the IUCr Commission on Journals.       #
#                                                                            #
# Full details of the Crystallographic Information File format               #
# are given in the paper "The Crystallographic Information File (CIF):       #
# a New Standard Archive File for Crystallography" by S. R. Hall, F. H.      #
# Allen and I. D. Brown [Acta Cryst. (1991), A47, 655-685].                  #
#                                                                            #
# The current version of the core CIF dictionary is obtainable from          #
# ftp://ftp.iucr.org/pub/cif_core.dic.                                       #
#                                                                            #
# Software is freely available for graphical display of the structure(s)     #
# in this CIF. For information consult the CIF software page                 #
# http://www.iucr.org/resources/cif/software.                                #
#                                                                            #
# This file may be used for bona fide research purposes within the           #
# scientific community so long as proper attribution is given to the journal # 
# article from which it was obtained.                                        #
#                                                                            #
##############################################################################
data_global
_audit_creation_method     'PLATON <TABLE ACC> option'
_journal_date_recd_electronic     2014-02-03
_journal_date_accepted     2014-02-05
_journal_name_full     'Acta Crystallographica, Section E'
_journal_year     2014
_journal_volume     70
_journal_issue      3
_journal_page_first     o264
_journal_page_last     o264
_journal_paper_category     QO
_journal_paper_doi     10.1107/S1600536814002645
_journal_coeditor_code     SJ5391
_publ_contact_author_name     'Dr Mehmet Akkurt'
_publ_contact_author_address
;
Department of Physics
Faculty of Sciences
Erciyes University
38039 Kayseri
Turkey
;
_publ_contact_author_email     akkurt@erciyes.edu.tr
_publ_contact_author_fax     '+90-352-4374933'
_publ_contact_author_phone     '+90-352-2076666 ext. 33106'
_publ_section_title
;\
(<i>E</i>)-Benzyl(4-{[1-(prop-2-en-1-yl)-1<i>H</i>-1,2,3-triazol-4-yl]methoxy}\
benzylidene)amine
;
loop_
    _publ_author_name
    _publ_author_footnote
    _publ_author_address
    'Mehmet Akkurt' .
; Department of Physics,
  Faculty of Sciences,
  Erciyes University,
  38039 Kayseri,
  Turkey
;
    'Aliasghar Jarrahpour' .
;
Department of Chemistry,
College of Sciences,
Shiraz University,
71454 Shiraz,
Iran
;
    'Mehdi Mohammadi Chermahini' .
;
Department of Chemistry,
College of Sciences,
Shiraz University,
71454 Shiraz,
Iran
;
    'Pezhman Shiri' .
;
Department of Chemistry,
College of Sciences,
Shiraz University,
71454 Shiraz,
Iran
;
    'Nam\?ik \"Ozdemir' .
;
   Department of Physics,
   Faculty of Arts and Sciences,
   Ondokuz May\?is University,
   55139 Samsun,
   Turkey
;
data_I
_database_code_depnum_ccdc_archive     'CCDC 985186'
_chemical_name_systematic
;\
(<i>E</i>)-Benzyl(4-{[1-(prop-2-en-1-yl)-1<i>H</i>-1,2,3-triazol-4-yl]methoxy}\
benzylidene)amine
;
_chemical_name_common     ?
_chemical_formula_moiety     'C20 H20 N4 O'
_chemical_formula_sum     'C20 H20 N4 O'
_chemical_formula_structural     ?
_chemical_formula_iupac     'C20 H20 N4 O'
_chemical_formula_weight     332.40
_chemical_melting_point     ?
_symmetry_cell_setting     monoclinic
_symmetry_space_group_name_H-M     'P 21/c'
_symmetry_space_group_name_Hall     '-P 2ybc'
loop_
    _symmetry_equiv_pos_site_id
    _symmetry_equiv_pos_as_xyz
    1 x,y,z
    2 -x,1/2+y,1/2-z
    3 -x,-y,-z
    4 x,1/2-y,1/2+z
_cell_length_a     8.5873(9)
_cell_length_b     20.0601(13)
_cell_length_c     10.7450(9)
_cell_angle_alpha     90
_cell_angle_beta     97.241(8)
_cell_angle_gamma     90
_cell_volume     1836.2(3)
_cell_formula_units_Z     4
_cell_measurement_reflns_used     4967
_cell_measurement_theta_min     1.91
_cell_measurement_theta_max     27.89
_cell_measurement_temperature     296(2)
_cell_special_details
;
;
_exptl_crystal_description     'prism'
_exptl_crystal_colour     'colourless'
_exptl_crystal_size_max     0.570
_exptl_crystal_size_mid     0.240
_exptl_crystal_size_min     0.050
_exptl_crystal_size_rad     ?
_exptl_crystal_density_diffrn     1.202
_exptl_crystal_density_meas     ?
_exptl_crystal_density_method     'Not Measured'
_exptl_crystal_F_000     704
loop_
    _exptl_crystal_face_index_h
    _exptl_crystal_face_index_k
    _exptl_crystal_face_index_l
    _exptl_crystal_face_perp_dist
    0 -1 0 0.0390
    -4 1 3 0.2840
    5 2 -4 0.2520
    1 -3 -11 0.0680
    0 1 4 0.0270
    -9 6 -1 0.2900
    0 5 1 0.0250
    0 -2 -1 0.0540
    -5 -5 -1 0.2790
    0 1 -4 0.0470
    0 3 -1 0.0220
    -1 3 0 0.1850
_exptl_absorpt_coefficient_mu     0.077
_exptl_absorpt_correction_type     integration
_exptl_absorpt_process_details     '(X-RED32; Stoe & Cie, 2002)'
_exptl_absorpt_correction_T_min     0.9712
_exptl_absorpt_correction_T_max     0.9957
_exptl_special_details
;
;
_diffrn_ambient_temperature     296(2)
_diffrn_radiation_type     'Mo K\a'
_diffrn_radiation_wavelength     0.71073
_diffrn_radiation_monochromator     'plane graphite'
_diffrn_measurement_device_type     'Stoe IPDS 2'
_diffrn_measurement_device     '2-circle goniometer'
_diffrn_measurement_method     '\w scans'
_diffrn_detector_area_resol_mean     6.67
_diffrn_reflns_number     10252
_diffrn_reflns_av_R_equivalents     0.1366
_diffrn_reflns_av_sigmaI/netI     0.1578
_diffrn_reflns_theta_min     2.03
_diffrn_reflns_theta_max     25.00
_diffrn_reflns_theta_full     25.24
_diffrn_measured_fraction_theta_max     1.000
_diffrn_measured_fraction_theta_full     0.973
_diffrn_reflns_limit_h_min     -9
_diffrn_reflns_limit_h_max     10
_diffrn_reflns_limit_k_min     -23
_diffrn_reflns_limit_k_max     23
_diffrn_reflns_limit_l_min     -12
_diffrn_reflns_limit_l_max     12
_diffrn_reflns_reduction_process
;
;
_refine_special_details
;
Refinement on <i>F</i>^2^ for ALL reflections except those flagged by the user
for potential systematic errors. Weighted <i>R</i>-factors <i>wR</i> and all
goodnesses of fit <i>S</i> are based on <i>F</i>^2^, conventional
<i>R</i>-factors <i>R</i> are based on <i>F</i>, with <i>F</i> set to zero for
negative <i>F</i>^2^. The observed criterion of <i>F</i>^2^ > \s(<i>F</i>^2^)
is used only for calculating -<i>R</i>-factor-obs <i>etc</i>. and is not
relevant to the choice of reflections for refinement. <i>R</i>-factors based
on <i>F</i>^2^ are statistically about twice as large as those based on
<i>F</i>, and <i>R</i>-factors based on ALL data will be even larger.
;
_reflns_number_total     3236
_reflns_number_gt     981
_reflns_threshold_expression     I>2\s(I)
_refine_ls_structure_factor_coef     Fsqd
_refine_ls_matrix_type     full
_refine_ls_R_factor_all     0.2623
_refine_ls_R_factor_gt     0.0794
_refine_ls_wR_factor_gt     0.0795
_refine_ls_wR_factor_ref     0.1171
_refine_ls_goodness_of_fit_ref     0.931
_refine_ls_restrained_S_all     0.932
_refine_ls_number_reflns     3236
_refine_ls_number_parameters     236
_refine_ls_number_restraints     6
_refine_ls_number_constraints     ?
_refine_ls_hydrogen_treatment     constr
_refine_ls_weighting_scheme     calc
_refine_ls_weighting_details
                      'w=1/[\s^2^(Fo^2^)+(0.0181P)^2^] where P=(Fo^2^+2Fc^2^)/3'
_atom_sites_solution_hydrogens     geom
_atom_sites_solution_primary     ?
_atom_sites_solution_secondary     ?
_refine_ls_shift/su_max     0.000
_refine_ls_shift/su_mean     0.000
_refine_diff_density_max     0.161
_refine_diff_density_min     -0.105
_refine_ls_extinction_method     'none'
_refine_ls_abs_structure_details     ?
_refine_ls_abs_structure_Flack     .
loop_
    _atom_type_symbol
    _atom_type_description
    _atom_type_scat_dispersion_real
    _atom_type_scat_dispersion_imag
    _atom_type_scat_source
    C C 0.0033 0.0016 ' International Tables Vol C Tables 4.2.6.8 and 6.1.1.4'
    H H 0.0000 0.0000 ' International Tables Vol C Tables 4.2.6.8 and 6.1.1.4'
    N N 0.0061 0.0033 ' International Tables Vol C Tables 4.2.6.8 and 6.1.1.4'
    O O 0.0106 0.0060 ' International Tables Vol C Tables 4.2.6.8 and 6.1.1.4'
_computing_data_collection     'X-AREA (Stoe & Cie, 2002)'
_computing_cell_refinement     'X-AREA (Stoe & Cie, 2002)'
_computing_data_reduction     'X-RED32 (Stoe & Cie, 2002)'
_computing_structure_solution     'SHELXS2013 (Sheldrick, 2008)'
_computing_structure_refinement     'SHELXL2013 (Sheldrick, 2008)'
_computing_molecular_graphics     'ORTEP-3 for Windows (Farrugia, 2012)'
_computing_publication_material     'WinGX (Farrugia, 2012)'
loop_
    _atom_site_type_symbol
    _atom_site_label
    _atom_site_fract_x
    _atom_site_fract_y
    _atom_site_fract_z
    _atom_site_U_iso_or_equiv
    _atom_site_thermal_displace_type
    _atom_site_calc_flag
    _atom_site_refinement_flags
    _atom_site_occupancy
    _atom_site_disorder_assembly
    _atom_site_disorder_group
    O O1 0.3201(4) 0.56064(18) 0.0649(3) 0.0860(16) Uani d . 1.000 . .
    N N1 0.2214(5) 0.2770(2) 0.3186(4) 0.089(2) Uani d . 1.000 . .
    N N2 0.2721(5) 0.6732(2) -0.1458(5) 0.091(2) Uani d . 1.000 . .
    N N3 0.3496(6) 0.7255(3) -0.1800(4) 0.092(2) Uani d . 1.000 . .
    N N4 0.4179(5) 0.7540(2) -0.0749(5) 0.0762(17) Uani d D 1.000 . .
    C C1 0.0466(7) 0.1614(3) 0.1724(7) 0.092(3) Uani d . 1.000 . .
    C C2 0.0451(9) 0.1104(4) 0.0881(6) 0.114(3) Uani d . 1.000 . .
    C C3 0.1458(10) 0.0586(4) 0.1125(9) 0.125(4) Uani d . 1.000 . .
    C C4 0.2454(8) 0.0562(4) 0.2212(9) 0.127(4) Uani d . 1.000 . .
    C C5 0.2463(8) 0.1079(4) 0.3075(6) 0.104(3) Uani d . 1.000 . .
    C C6 0.1454(7) 0.1609(3) 0.2823(6) 0.075(3) Uani d . 1.000 . .
    C C7 0.1495(7) 0.2187(3) 0.3719(5) 0.099(3) Uani d . 1.000 . .
    C C8 0.1315(6) 0.3256(3) 0.2899(5) 0.082(3) Uani d . 1.000 . .
    C C9 0.1839(7) 0.3873(3) 0.2328(5) 0.075(2) Uani d . 1.000 . .
    C C10 0.3292(6) 0.3939(3) 0.1924(5) 0.079(2) Uani d . 1.000 . .
    C C11 0.3695(6) 0.4523(3) 0.1362(5) 0.077(2) Uani d . 1.000 . .
    C C12 0.2673(6) 0.5053(3) 0.1221(5) 0.074(2) Uani d . 1.000 . .
    C C13 0.1217(6) 0.4994(3) 0.1635(5) 0.084(3) Uani d . 1.000 . .
    C C14 0.0817(6) 0.4405(3) 0.2180(5) 0.084(2) Uani d . 1.000 . .
    C C15 0.2156(6) 0.6170(3) 0.0470(5) 0.090(3) Uani d . 1.000 . .
    C C16 0.2921(6) 0.6707(3) -0.0195(6) 0.074(2) Uani d . 1.000 . .
    C C17 0.3832(6) 0.7217(3) 0.0260(5) 0.082(3) Uani d . 1.000 . .
    C C18B 0.512(2) 0.8153(7) -0.072(2) 0.090(4) Uani d DP 0.663(13) A 2
    C C19B 0.4081(17) 0.8751(6) -0.0933(16) 0.112(6) Uani d DP 0.663(13) A 2
    C C20B 0.415(4) 0.9226(11) -0.0118(19) 0.174(9) Uani d DP 0.663(13) A 2
    C C20A 0.382(8) 0.918(2) -0.077(4) 0.174(9) Uani d DP 0.337(13) A 1
    C C18A 0.503(6) 0.8150(14) -0.104(4) 0.090(4) Uani d DP 0.337(13) A 1
    C C19A 0.458(3) 0.8683(12) -0.015(3) 0.112(6) Uani d DP 0.337(13) A 1
    H H2 -0.02440 0.11120 0.01440 0.1370 Uiso c RU 1.000 . .
    H H5 0.31470 0.10670 0.38190 0.1250 Uiso c RU 1.000 . .
    H H3 0.14660 0.02430 0.05430 0.1500 Uiso c RU 1.000 . .
    H H4 0.31270 0.02010 0.23780 0.1530 Uiso c RU 1.000 . .
    H H1 -0.02120 0.19720 0.15450 0.1100 Uiso c RU 1.000 . .
    H H10 0.40050 0.35880 0.20280 0.0950 Uiso c RU 1.000 . .
    H H11 0.46700 0.45590 0.10770 0.0930 Uiso c RU 1.000 . .
    H H13 0.05130 0.53490 0.15470 0.1010 Uiso c RU 1.000 . .
    H H14 -0.01650 0.43660 0.24520 0.1010 Uiso c RU 1.000 . .
    H H15A 0.19210 0.63320 0.12760 0.1080 Uiso c RU 1.000 . .
    H H15B 0.11790 0.60380 -0.00210 0.1080 Uiso c RU 1.000 . .
    H H17 0.41500 0.73210 0.10960 0.0990 Uiso c RU 1.000 . .
    H H18C 0.58140 0.81320 -0.13650 0.1080 Uiso c RUP 0.663(13) A 2
    H H18D 0.57620 0.81910 0.00870 0.1080 Uiso c RUP 0.663(13) A 2
    H H19B 0.33780 0.87810 -0.16630 0.1340 Uiso c RUP 0.663(13) A 2
    H H20C 0.48460 0.92000 0.06150 0.2100 Uiso c RUP 0.663(13) A 2
    H H20D 0.34920 0.95950 -0.02640 0.2100 Uiso c RUP 0.663(13) A 2
    H H7A 0.04360 0.22950 0.38750 0.1180 Uiso c RU 1.000 . .
    H H7B 0.20970 0.20660 0.45120 0.1180 Uiso c RU 1.000 . .
    H H8 0.02760 0.32260 0.30530 0.0980 Uiso c RU 1.000 . .
    H H18A 0.47240 0.82830 -0.19040 0.1080 Uiso c RUP 0.337(13) A 1
    H H18B 0.61520 0.80750 -0.09120 0.1080 Uiso c RUP 0.337(13) A 1
    H H19A 0.48070 0.86620 0.07150 0.1340 Uiso c RUP 0.337(13) A 1
    H H20A 0.36230 0.91730 -0.16370 0.2100 Uiso c RUP 0.337(13) A 1
    H H20B 0.34760 0.95410 -0.03250 0.2100 Uiso c RUP 0.337(13) A 1
loop_
    _atom_site_aniso_label
    _atom_site_aniso_U_11
    _atom_site_aniso_U_22
    _atom_site_aniso_U_33
    _atom_site_aniso_U_12
    _atom_site_aniso_U_13
    _atom_site_aniso_U_23
    O1 0.087(3) 0.073(2) 0.105(3) 0.010(2) 0.040(2) 0.020(2)
    N1 0.108(4) 0.069(3) 0.091(4) -0.020(3) 0.019(3) -0.001(3)
    N2 0.094(4) 0.098(4) 0.079(4) -0.014(3) 0.009(3) 0.004(3)
    N3 0.098(4) 0.106(4) 0.071(3) -0.013(3) 0.009(3) 0.008(3)
    N4 0.083(3) 0.076(3) 0.070(3) -0.007(3) 0.011(3) 0.007(3)
    C1 0.089(4) 0.087(5) 0.097(5) -0.006(4) 0.006(4) 0.011(4)
    C2 0.140(7) 0.118(6) 0.089(5) -0.032(5) 0.029(4) -0.007(5)
    C3 0.119(7) 0.089(6) 0.182(9) -0.020(5) 0.074(6) -0.027(6)
    C4 0.082(6) 0.111(7) 0.188(9) 0.005(5) 0.018(5) 0.016(7)
    C5 0.097(5) 0.101(5) 0.113(6) -0.015(5) 0.005(4) 0.011(5)
    C6 0.071(4) 0.065(4) 0.090(5) -0.014(3) 0.018(4) 0.016(4)
    C7 0.128(5) 0.076(4) 0.095(5) -0.019(4) 0.023(4) 0.004(4)
    C8 0.092(5) 0.069(4) 0.088(4) -0.014(4) 0.025(4) -0.014(4)
    C9 0.077(4) 0.065(4) 0.084(4) -0.008(3) 0.015(3) -0.008(4)
    C10 0.073(4) 0.068(4) 0.098(4) 0.002(3) 0.015(3) 0.000(4)
    C11 0.066(4) 0.077(4) 0.093(4) 0.001(3) 0.030(3) -0.005(4)
    C12 0.077(4) 0.068(4) 0.082(4) 0.002(3) 0.028(3) -0.006(3)
    C13 0.079(4) 0.079(4) 0.100(5) 0.003(3) 0.034(3) 0.003(4)
    C14 0.078(4) 0.082(4) 0.100(4) -0.008(4) 0.039(3) 0.001(4)
    C15 0.099(5) 0.078(4) 0.099(5) 0.009(4) 0.032(3) 0.003(4)
    C16 0.081(4) 0.074(4) 0.068(4) 0.003(3) 0.017(3) 0.007(4)
    C17 0.108(5) 0.084(4) 0.058(4) -0.003(4) 0.024(3) 0.002(4)
    C18B 0.080(6) 0.091(5) 0.099(11) -0.004(4) 0.016(7) 0.003(6)
    C19B 0.112(10) 0.072(6) 0.137(14) 0.017(6) -0.040(8) -0.008(9)
    C20B 0.177(17) 0.156(10) 0.18(2) 0.048(10) -0.012(17) -0.071(14)
    C20A 0.177(17) 0.156(10) 0.18(2) 0.048(10) -0.012(17) -0.071(14)
    C18A 0.080(6) 0.091(5) 0.099(11) -0.004(4) 0.016(7) 0.003(6)
    C19A 0.112(10) 0.072(6) 0.137(14) 0.017(6) -0.040(8) -0.008(9)
_geom_special_details
;
Bond distances, angles <i>etc</i>. have been calculated using the rounded
fractional coordinates. All su's are estimated from the variances of the
(full) variance-covariance matrix. The cell e.s.d.'s are taken into account in
the estimation of distances, angles and torsion angles
;
loop_
    _geom_bond_atom_site_label_1
    _geom_bond_atom_site_label_2
    _geom_bond_site_symmetry_1
    _geom_bond_site_symmetry_2
    _geom_bond_distance
    _geom_bond_publ_flag
    O1 C12 . . 1.373(7) no
    O1 C15 . . 1.441(7) no
    N1 C7 . . 1.472(7) no
    N1 C8 . . 1.258(7) no
    N2 N3 . . 1.319(7) no
    N2 C16 . . 1.347(8) no
    N3 N4 . . 1.334(7) no
    N4 C17 . . 1.329(7) no
    N4 C18B . . 1.470(16) no
    N4 C18A . . 1.48(4) no
    C1 C2 . . 1.365(10) no
    C1 C6 . . 1.365(10) no
    C2 C3 . . 1.356(11) no
    C3 C4 . . 1.359(13) no
    C4 C5 . . 1.391(11) no
    C5 C6 . . 1.377(10) no
    C6 C7 . . 1.505(8) no
    C8 C9 . . 1.477(8) no
    C9 C10 . . 1.378(8) no
    C9 C14 . . 1.378(8) no
    C10 C11 . . 1.382(8) no
    C11 C12 . . 1.375(8) no
    C12 C13 . . 1.384(7) no
    C13 C14 . . 1.381(8) no
    C15 C16 . . 1.490(8) no
    C16 C17 . . 1.342(8) no
    C18A C19A . . 1.52(5) no
    C18B C19B . . 1.50(2) no
    C19A C20A . . 1.32(5) no
    C19B C20B . . 1.29(3) no
    C1 H1 . . 0.9300 no
    C2 H2 . . 0.9300 no
    C3 H3 . . 0.9300 no
    C4 H4 . . 0.9300 no
    C5 H5 . . 0.9300 no
    C7 H7A . . 0.9700 no
    C7 H7B . . 0.9700 no
    C8 H8 . . 0.9300 no
    C10 H10 . . 0.9300 no
    C11 H11 . . 0.9300 no
    C13 H13 . . 0.9300 no
    C14 H14 . . 0.9300 no
    C15 H15A . . 0.9700 no
    C15 H15B . . 0.9700 no
    C17 H17 . . 0.9300 no
    C18A H18B . . 0.9700 no
    C18A H18A . . 0.9700 no
    C18B H18D . . 0.9700 no
    C18B H18C . . 0.9700 no
    C19A H19A . . 0.9300 no
    C19B H19B . . 0.9300 no
    C20A H20B . . 0.9400 no
    C20A H20A . . 0.9300 no
    C20B H20D . . 0.9300 no
    C20B H20C . . 0.9300 no
loop_
    _geom_angle_atom_site_label_1
    _geom_angle_atom_site_label_2
    _geom_angle_atom_site_label_3
    _geom_angle_site_symmetry_1
    _geom_angle_site_symmetry_2
    _geom_angle_site_symmetry_3
    _geom_angle
    _geom_angle_publ_flag
    C12 O1 C15 . . . 117.3(4) no
    C7 N1 C8 . . . 115.9(5) no
    N3 N2 C16 . . . 107.8(4) no
    N2 N3 N4 . . . 106.8(4) no
    N3 N4 C17 . . . 111.2(4) no
    N3 N4 C18B . . . 124.0(9) no
    N3 N4 C18A . . . 110.6(17) no
    C17 N4 C18B . . . 124.8(9) no
    C17 N4 C18A . . . 138.1(17) no
    C2 C1 C6 . . . 121.4(6) no
    C1 C2 C3 . . . 119.6(7) no
    C2 C3 C4 . . . 120.7(8) no
    C3 C4 C5 . . . 119.8(7) no
    C4 C5 C6 . . . 119.6(6) no
    C1 C6 C5 . . . 118.9(6) no
    C1 C6 C7 . . . 120.7(5) no
    C5 C6 C7 . . . 120.4(6) no
    N1 C7 C6 . . . 109.9(4) no
    N1 C8 C9 . . . 122.8(5) no
    C8 C9 C10 . . . 123.2(5) no
    C8 C9 C14 . . . 118.3(5) no
    C10 C9 C14 . . . 118.6(5) no
    C9 C10 C11 . . . 120.4(5) no
    C10 C11 C12 . . . 120.8(5) no
    O1 C12 C11 . . . 115.6(5) no
    O1 C12 C13 . . . 125.1(5) no
    C11 C12 C13 . . . 119.2(5) no
    C12 C13 C14 . . . 119.5(5) no
    C9 C14 C13 . . . 121.5(5) no
    O1 C15 C16 . . . 109.1(4) no
    N2 C16 C15 . . . 120.1(5) no
    N2 C16 C17 . . . 109.5(5) no
    C15 C16 C17 . . . 130.4(6) no
    N4 C17 C16 . . . 104.8(5) no
    N4 C18A C19A . . . 106(3) no
    N4 C18B C19B . . . 110.6(12) no
    C18A C19A C20A . . . 111(3) no
    C18B C19B C20B . . . 120.9(19) no
    C2 C1 H1 . . . 119.00 no
    C6 C1 H1 . . . 119.00 no
    C1 C2 H2 . . . 120.00 no
    C3 C2 H2 . . . 120.00 no
    C2 C3 H3 . . . 120.00 no
    C4 C3 H3 . . . 120.00 no
    C3 C4 H4 . . . 120.00 no
    C5 C4 H4 . . . 120.00 no
    C4 C5 H5 . . . 120.00 no
    C6 C5 H5 . . . 120.00 no
    N1 C7 H7A . . . 110.00 no
    N1 C7 H7B . . . 110.00 no
    C6 C7 H7A . . . 110.00 no
    C6 C7 H7B . . . 110.00 no
    H7A C7 H7B . . . 108.00 no
    N1 C8 H8 . . . 119.00 no
    C9 C8 H8 . . . 119.00 no
    C9 C10 H10 . . . 120.00 no
    C11 C10 H10 . . . 120.00 no
    C10 C11 H11 . . . 120.00 no
    C12 C11 H11 . . . 120.00 no
    C12 C13 H13 . . . 120.00 no
    C14 C13 H13 . . . 120.00 no
    C9 C14 H14 . . . 119.00 no
    C13 C14 H14 . . . 119.00 no
    O1 C15 H15A . . . 110.00 no
    O1 C15 H15B . . . 110.00 no
    C16 C15 H15A . . . 110.00 no
    C16 C15 H15B . . . 110.00 no
    H15A C15 H15B . . . 108.00 no
    N4 C17 H17 . . . 128.00 no
    C16 C17 H17 . . . 128.00 no
    H18A C18A H18B . . . 109.00 no
    N4 C18A H18B . . . 111.00 no
    C19A C18A H18A . . . 110.00 no
    N4 C18A H18A . . . 110.00 no
    C19A C18A H18B . . . 110.00 no
    N4 C18B H18D . . . 109.00 no
    C19B C18B H18C . . . 110.00 no
    N4 C18B H18C . . . 110.00 no
    H18C C18B H18D . . . 108.00 no
    C19B C18B H18D . . . 110.00 no
    C20A C19A H19A . . . 125.00 no
    C18A C19A H19A . . . 124.00 no
    C18B C19B H19B . . . 120.00 no
    C20B C19B H19B . . . 120.00 no
    C19A C20A H20A . . . 121.00 no
    C19A C20A H20B . . . 120.00 no
    H20A C20A H20B . . . 120.00 no
    C19B C20B H20C . . . 120.00 no
    C19B C20B H20D . . . 120.00 no
    H20C C20B H20D . . . 120.00 no
loop_
    _geom_torsion_atom_site_label_1
    _geom_torsion_atom_site_label_2
    _geom_torsion_atom_site_label_3
    _geom_torsion_atom_site_label_4
    _geom_torsion_site_symmetry_1
    _geom_torsion_site_symmetry_2
    _geom_torsion_site_symmetry_3
    _geom_torsion_site_symmetry_4
    _geom_torsion
    _geom_torsion_publ_flag
    C12 O1 C15 C16 . . . . -178.3(4) no
    C15 O1 C12 C11 . . . . 179.3(5) no
    C15 O1 C12 C13 . . . . 0.2(7) no
    C7 N1 C8 C9 . . . . -178.6(5) no
    C8 N1 C7 C6 . . . . 112.8(6) no
    C16 N2 N3 N4 . . . . 0.8(6) no
    N3 N2 C16 C15 . . . . 179.1(5) no
    N3 N2 C16 C17 . . . . -0.2(6) no
    N2 N3 N4 C18B . . . . -178.1(9) no
    N2 N3 N4 C17 . . . . -1.2(6) no
    C18B N4 C17 C16 . . . . 177.9(9) no
    N3 N4 C17 C16 . . . . 1.1(6) no
    C17 N4 C18B C19B . . . . -99.3(15) no
    N3 N4 C18B C19B . . . . 77.2(16) no
    C2 C1 C6 C5 . . . . 0.6(10) no
    C2 C1 C6 C7 . . . . 177.8(6) no
    C6 C1 C2 C3 . . . . -1.3(11) no
    C1 C2 C3 C4 . . . . 1.6(12) no
    C2 C3 C4 C5 . . . . -1.2(12) no
    C3 C4 C5 C6 . . . . 0.4(11) no
    C4 C5 C6 C7 . . . . -177.4(6) no
    C4 C5 C6 C1 . . . . -0.1(10) no
    C1 C6 C7 N1 . . . . -70.5(7) no
    C5 C6 C7 N1 . . . . 106.7(6) no
    N1 C8 C9 C14 . . . . -172.7(5) no
    N1 C8 C9 C10 . . . . 8.0(9) no
    C8 C9 C14 C13 . . . . -178.9(5) no
    C8 C9 C10 C11 . . . . 178.0(5) no
    C10 C9 C14 C13 . . . . 0.3(8) no
    C14 C9 C10 C11 . . . . -1.2(8) no
    C9 C10 C11 C12 . . . . 1.5(8) no
    C10 C11 C12 C13 . . . . -0.8(8) no
    C10 C11 C12 O1 . . . . -180.0(5) no
    C11 C12 C13 C14 . . . . -0.1(8) no
    O1 C12 C13 C14 . . . . 179.0(5) no
    C12 C13 C14 C9 . . . . 0.3(8) no
    O1 C15 C16 N2 . . . . 89.9(6) no
    O1 C15 C16 C17 . . . . -91.1(7) no
    N2 C16 C17 N4 . . . . -0.5(6) no
    C15 C16 C17 N4 . . . . -179.7(5) no
    N4 C18B C19B C20B . . . . 122(2) no
loop_
    _geom_hbond_atom_site_label_D
    _geom_hbond_atom_site_label_H
    _geom_hbond_atom_site_label_A
    _geom_hbond_site_symmetry_A
    _geom_hbond_distance_DH
    _geom_hbond_distance_HA
    _geom_hbond_distance_DA
    _geom_hbond_angle_DHA
    _geom_hbond_publ_flag
    C17 H17 N3 4_565 0.93 2.54 3.379(7) 150 yes
    C18B H18D N1 2_655 0.97 2.52 3.42(2) 153 yes
    C13 H13 Cg2 2_555 0.93 2.88 3.638(6) 139 yes
    C18B H18C Cg2 3_665 0.97 2.95 3.706(18) 135 yes
_iucr_refine_instructions_details
;
TITL MMS6
CELL  0.71073   8.5873  20.0601  10.7450   90.000   97.241   90.000
ZERR     4.00   0.0009   0.0013   0.0009    0.000    0.008    0.000
LATT   1
SYMM  - X, 1/2 + Y, 1/2 - Z
SFAC  C    H    N    O
UNIT  80   80   16   4
MERG   2
OMIT    -4.00 50.00
DFIX   1.47 0.02 N4 C18A
DFIX   1.54 0.02 C18A C19A
DFIX   1.34 0.02 C19A C20A
DFIX   1.47 0.02 N4 C18B
DFIX   1.54 0.02 C18B C19B
DFIX   1.34 0.02 C19B C20B
EADP C18A C18B
EADP C19A C19B
EADP C20A C20B
FMAP   2
PLAN   20
SIZE     0.050   0.240   0.570
ACTA
BOND   $H
CONF
LIST   4
L.S.  13
WGHT    0.018100
FVAR       0.63481   0.33679
C1    1    0.046594    0.161365    0.172363    11.00000    0.08893    0.08739 =
         0.09717    0.01109    0.00619   -0.00580
AFIX  43
H1    2   -0.021221    0.197213    0.154516    11.00000   -1.20000
AFIX   0
C2    1    0.045130    0.110426    0.088085    11.00000    0.14008    0.11841 =
         0.08868   -0.00737    0.02856   -0.03201
AFIX  43
H2    2   -0.024395    0.111244    0.014369    11.00000   -1.20000
AFIX   0
C3    1    0.145801    0.058553    0.112538    11.00000    0.11888    0.08881 =
         0.18214   -0.02721    0.07408   -0.02019
AFIX  43
H3    2    0.146607    0.024289    0.054321    11.00000   -1.20000
AFIX   0
C4    1    0.245379    0.056184    0.221179    11.00000    0.08205    0.11150 =
         0.18818    0.01617    0.01784    0.00541
AFIX  43
H4    2    0.312747    0.020087    0.237810    11.00000   -1.20000
AFIX   0
C5    1    0.246319    0.107927    0.307545    11.00000    0.09745    0.10092 =
         0.11285    0.01072    0.00494   -0.01544
AFIX  43
H5    2    0.314719    0.106731    0.381855    11.00000   -1.20000
AFIX   0
C6    1    0.145416    0.160856    0.282289    11.00000    0.07059    0.06543 =
         0.09049    0.01581    0.01782   -0.01365
C7    1    0.149461    0.218668    0.371917    11.00000    0.12776    0.07573 =
         0.09498    0.00408    0.02298   -0.01933
AFIX  23
H7A   2    0.043551    0.229526    0.387481    11.00000   -1.20000
H7B   2    0.209664    0.206614    0.451227    11.00000   -1.20000
AFIX   0
C8    1    0.131491    0.325648    0.289904    11.00000    0.09220    0.06863 =
         0.08793   -0.01435    0.02528   -0.01447
AFIX  43
H8    2    0.027562    0.322606    0.305316    11.00000   -1.20000
AFIX   0
C9    1    0.183937    0.387316    0.232849    11.00000    0.07728    0.06460 =
         0.08442   -0.00766    0.01531   -0.00797
C10   1    0.329199    0.393854    0.192368    11.00000    0.07334    0.06824 =
         0.09763   -0.00044    0.01539    0.00169
AFIX  43
H10   2    0.400455    0.358775    0.202848    11.00000   -1.20000
AFIX   0
C11   1    0.369502    0.452336    0.136232    11.00000    0.06596    0.07729 =
         0.09340   -0.00524    0.03035    0.00084
AFIX  43
H11   2    0.466997    0.455862    0.107670    11.00000   -1.20000
AFIX   0
C12   1    0.267326    0.505302    0.122121    11.00000    0.07739    0.06810 =
         0.08162   -0.00610    0.02848    0.00200
C13   1    0.121699    0.499423    0.163469    11.00000    0.07859    0.07892 =
         0.09960    0.00288    0.03356    0.00330
AFIX  43
H13   2    0.051317    0.534851    0.154656    11.00000   -1.20000
AFIX   0
C14   1    0.081723    0.440464    0.217973    11.00000    0.07827    0.08153 =
         0.09978    0.00092    0.03937   -0.00837
AFIX  43
H14   2   -0.016457    0.436586    0.245232    11.00000   -1.20000
AFIX   0
C15   1    0.215636    0.616963    0.046972    11.00000    0.09872    0.07752 =
         0.09875    0.00299    0.03189    0.00944
AFIX  23
H15A  2    0.192075    0.633151    0.127588    11.00000   -1.20000
H15B  2    0.117935    0.603767   -0.002147    11.00000   -1.20000
AFIX   0
C16   1    0.292097    0.670685   -0.019466    11.00000    0.08101    0.07371 =
         0.06800    0.00656    0.01722    0.00317
C17   1    0.383171    0.721700    0.025962    11.00000    0.10805    0.08407 =
         0.05813    0.00229    0.02432   -0.00261
AFIX  43
H17   2    0.414976    0.732144    0.109634    11.00000   -1.20000
AFIX   0
PART    1
C18A  1    0.502691    0.815042   -0.103900    21.00000    0.08000    0.09128 =
         0.09896    0.00337    0.01620   -0.00418
AFIX  23
H18A  2    0.472373    0.828312   -0.190369    21.00000   -1.20000
H18B  2    0.615159    0.807524   -0.091181    21.00000   -1.20000
AFIX   0
C19A  1    0.457736    0.868290   -0.015360    21.00000    0.11225    0.07236 =
         0.13680   -0.00812   -0.03964    0.01689
AFIX  43
H19A  2    0.480707    0.866234    0.071481    21.00000   -1.20000
AFIX   0
C20A  1    0.381682    0.918191   -0.076599    21.00000    0.17749    0.15645 =
         0.18129   -0.07093   -0.01231    0.04840
AFIX  93
H20A  2    0.362299    0.917291   -0.163711    21.00000   -1.20000
H20B  2    0.347645    0.954139   -0.032498    21.00000   -1.20000
AFIX   0
PART    2
C18B  1    0.512013    0.815297   -0.071984   -21.00000    0.08000    0.09128 =
         0.09896    0.00337    0.01620   -0.00418
AFIX  23
H18C  2    0.581405    0.813185   -0.136460   -21.00000   -1.20000
H18D  2    0.576237    0.819126    0.008686   -21.00000   -1.20000
AFIX   0
C19B  1    0.408118    0.875109   -0.093269   -21.00000    0.11225    0.07236 =
         0.13680   -0.00812   -0.03964    0.01689
AFIX  43
H19B  2    0.337802    0.878117   -0.166321   -21.00000   -1.20000
AFIX   0
C20B  1    0.414570    0.922608   -0.011799   -21.00000    0.17749    0.15645 =
         0.18129   -0.07093   -0.01231    0.04840
AFIX  93
H20C  2    0.484586    0.919956    0.061476   -21.00000   -1.20000
H20D  2    0.349205    0.959494   -0.026357   -21.00000   -1.20000
AFIX   0
PART    0
N1    3    0.221397    0.277044    0.318557    11.00000    0.10790    0.06861 =
         0.09130   -0.00050    0.01864   -0.02034
N2    3    0.272134    0.673189   -0.145782    11.00000    0.09397    0.09803 =
         0.07855    0.00371    0.00897   -0.01432
N3    3    0.349601    0.725515   -0.179983    11.00000    0.09777    0.10619 =
         0.07121    0.00835    0.00898   -0.01313
N4    3    0.417869    0.753975   -0.074850    11.00000    0.08313    0.07630 =
         0.06985    0.00739    0.01143   -0.00687
O1    4    0.320051    0.560644    0.064867    11.00000    0.08665    0.07300 =
         0.10532    0.01970    0.03981    0.01026
HKLF 4
REM  MMS6
REM R1 =  0.0794 for     981 Fo > 4sig(Fo)  and  0.2623 for all    3236 data
REM    236 parameters refined using      6 restraints
END
WGHT      0.0181      0.0000
REM Highest difference peak  0.161,  deepest hole -0.105,  1-sigma level  0.028
Q1    1   0.3066  0.8578  0.0334  11.00000  0.05    0.16
Q2    1   0.2946  0.5216 -0.0729  11.00000  0.05    0.10
Q3    1   0.3079  0.6989 -0.3214  11.00000  0.05    0.10
Q4    1   0.2668  0.0508  0.3969  11.00000  0.05    0.10
Q5    1  -0.0870  0.4178  0.1784  11.00000  0.05    0.10
Q6    1   0.5531  0.7905 -0.2353  11.00000  0.05    0.09
Q7    1  -0.1567  0.1196 -0.0008  11.00000  0.05    0.09
Q8    1   0.4442  0.4486  0.0662  11.00000  0.05    0.09
Q9    1   0.2975  0.2529  0.2477  11.00000  0.05    0.09
Q10   1   0.3097  0.7478  0.1031  11.00000  0.05    0.09
Q11   1   0.2002  0.1930  0.1997  11.00000  0.05    0.09
Q12   1   0.5034  0.1101  0.4677  11.00000  0.05    0.09
Q13   1   0.4211  0.8006  0.1808  11.00000  0.05    0.09
Q14   1   0.1128  0.0258  0.2513  11.00000  0.05    0.09
Q15   1   0.3559  0.6511  0.1598  11.00000  0.05    0.09
Q16   1   0.3768  0.0359  0.3733  11.00000  0.05    0.08
Q17   1   0.5005  0.6872  0.1171  11.00000  0.05    0.08
Q18   1   0.4342  0.7511  0.1945  11.00000  0.05    0.08
Q19   1   0.3894  0.9328 -0.0564  11.00000  0.05    0.08
Q20   1   0.2079  0.5222  0.3038  11.00000  0.05    0.08
;
