# Supplementary material for: (E)-Benz­yl(4-{[1-(prop-2-en-1-yl)-1H-1,2,3-triazol-4-yl]meth­oxy}benzyl­idene)amine
Source: Acta Crystallogr Sect E Struct Rep Online. 2014 Feb 8;70(Pt 3):o264. doi: 10.1107/S1600536814002645 (PMC3998458; doi:10.1107/S1600536814002645)
Supplement: Supplementary file 2 [file e-70-0o264-Isup2.hkl]

#
# h,k,l, Fc-squared, Fo-squared, sigma(Fo-squared), status flag
#
data_I
_shelx_title ' MMS6'
_shelx_refln_list_code          4
_shelx_F_calc_maximum      154.37
_exptl_crystal_F_000       704.00
_reflns_d_resolution_high  0.8409

loop_
 _space_group_symop_operation_xyz
 'x, y, z'
 '-x, y+1/2, -z+1/2'
 '-x, -y, -z'
 'x, -y-1/2, z-1/2'

_cell_length_a     8.5873
_cell_length_b    20.0601
_cell_length_c    10.7450
_cell_angle_alpha  90.000
_cell_angle_beta   97.241
_cell_angle_gamma  90.000

_shelx_F_squared_multiplier     1.000

loop_
 _refln_index_h
 _refln_index_k
 _refln_index_l
 _refln_F_squared_calc
 _refln_F_squared_meas
 _refln_F_squared_sigma
 _refln_observed_status
   1   0   0        107.51        123.96        50.42 o
   2   0   0       7302.12       7463.21       281.92 o
   3   0   0        171.26        180.43        44.15 o
   4   0   0        329.35        298.99        37.47 o
   5   0   0         19.63         13.67        21.64 o
   6   0   0          0.77         29.21        31.69 o
   7   0   0          2.85         13.90        22.80 o
   8   0   0         22.59         -6.48        33.40 o
   9   0   0          2.93         33.55        33.90 o
  10   0   0          2.38         42.16        26.06 o
   1   1   0        315.27        254.14        43.84 o
   2   1   0      23768.47      23440.79        94.86 o
   3   1   0          3.79          7.93        17.04 o
   4   1   0         72.44         99.40        16.14 o
   5   1   0         17.28         18.85        18.61 o
   6   1   0          5.23          7.92        18.51 o
   7   1   0         23.12          0.11        18.05 o
   8   1   0          3.53        -13.80        19.27 o
   9   1   0         20.67         16.68        18.29 o
  10   1   0          0.16        -12.20        17.24 o
   0   2   0        620.95        730.66        64.64 o
   1   2   0       1607.52       1697.62        45.05 o
   2   2   0        579.56        576.84        41.85 o
   3   2   0        225.94        206.74        19.64 o
   4   2   0          0.10          4.00        17.74 o
   5   2   0        326.83        307.89        17.36 o
   6   2   0          6.25         -8.88        22.12 o
   7   2   0          4.53        -20.83        18.49 o
   8   2   0          0.80         -1.56        16.24 o
   9   2   0          2.23         11.62        16.15 o
  10   2   0          0.42        -11.50        22.51 o
   1   3   0       2782.31       2799.55        39.52 o
   2   3   0        393.79        365.39        41.57 o
   3   3   0        882.65        891.96        32.77 o
   4   3   0        126.32        143.34        22.29 o
   5   3   0          5.28        -17.32        20.68 o
   6   3   0         55.84         45.86        16.58 o
   7   3   0         23.14         23.63        16.45 o
   8   3   0          0.40        -16.29        23.85 o
   9   3   0          1.39          5.42        19.84 o
  10   3   0          2.88         27.80        54.51 o
   0   4   0        588.13        611.01        44.42 o
   1   4   0       1121.31       1124.74        33.09 o
   2   4   0          5.24          0.07        26.41 o
   3   4   0         11.28         23.90        22.83 o
   4   4   0        460.22        461.94        38.51 o
   5   4   0          0.08          9.08        13.25 o
   6   4   0         67.03         55.63        15.94 o
   7   4   0          3.93         -7.97        14.16 o
   8   4   0         32.00         44.85        23.12 o
   9   4   0          0.22         15.39        30.47 o
   1   5   0        171.43        206.92        29.33 o
   2   5   0       1211.31       1145.05        30.22 o
   3   5   0       1845.85       1882.63        27.75 o
   4   5   0         14.19          2.34        18.32 o
   5   5   0        173.45        175.91        20.48 o
   6   5   0          0.00         18.03        18.97 o
   7   5   0         85.97         80.58        17.55 o
   8   5   0          9.80         38.69        19.11 o
   9   5   0          0.34          4.70        19.27 o
   0   6   0        680.70        678.61        42.06 o
   1   6   0       1685.66       1658.34        28.05 o
   2   6   0         18.01         26.30        16.82 o
   3   6   0        534.60        542.24        22.00 o
   4   6   0        320.24        345.92        19.38 o
   5   6   0        525.88        521.32        17.05 o
   6   6   0          3.25         23.32        12.43 o
   7   6   0        109.29         99.70        18.02 o
   8   6   0         32.05         23.85        13.80 o
   9   6   0         17.38         26.55        16.89 o
   1   7   0          1.49         17.91        24.40 o
   2   7   0         22.95         15.57        18.37 o
   3   7   0       3629.93       3703.28        44.52 o
   4   7   0        823.49        840.99        31.75 o
   5   7   0         56.01         72.95        17.30 o
   6   7   0         36.59         47.53        13.65 o
   7   7   0         35.22         35.06        20.54 o
   8   7   0          0.27         -5.49        12.52 o
   9   7   0          8.94          9.35        17.07 o
   0   8   0         94.63         79.55        33.49 o
   1   8   0         10.59         -2.93        18.44 o
   2   8   0         33.87         69.08        18.84 o
   3   8   0         48.02         58.99        19.10 o
   4   8   0          1.72         -4.44        17.93 o
   5   8   0        407.56        412.94        15.48 o
   6   8   0         50.42         64.47        14.93 o
   7   8   0          1.49          5.30        12.99 o
   8   8   0          5.03         23.92        14.56 o
   9   8   0          4.66         12.50        17.42 o
   1   9   0         65.87         89.14        17.86 o
   2   9   0          0.30         16.25        18.35 o
   3   9   0         84.78         67.97        19.46 o
   4   9   0         91.81         93.41        18.36 o
   5   9   0         16.49         21.12        22.62 o
   6   9   0         12.92         32.45        20.14 o
   7   9   0          0.59         -6.94        19.22 o
   8   9   0          0.00         25.10        11.80 o
   9   9   0          0.74         17.40        16.74 o
   0  10   0         57.91         73.44        31.29 o
   1  10   0         69.74         71.96        19.00 o
   2  10   0        155.06        140.27        16.67 o
   3  10   0        137.89        158.69        18.06 o
   4  10   0        121.54        119.48        17.77 o
   5  10   0          0.14         29.25        17.38 o
   6  10   0         10.23         31.01        17.42 o
   7  10   0          3.14         11.42        12.79 o
   8  10   0          1.68         38.90        16.96 o
   9  10   0          0.75         17.40        14.49 o
   1  11   0        231.40        225.78        20.95 o
   2  11   0        800.03        786.27        21.64 o
   3  11   0        169.84        156.02        19.60 o
   4  11   0          3.16         44.23        20.51 o
   5  11   0          0.68          4.66        13.91 o
   6  11   0          2.48         19.82        20.50 o
   7  11   0         40.98         30.83        13.81 o
   8  11   0          0.01         25.72        17.69 o
   0  12   0         22.17          7.64        23.89 o
   1  12   0         30.87         10.79        18.04 o
   2  12   0         18.32         25.98        19.18 o
   3  12   0          4.50         18.42        15.65 o
   4  12   0          1.15         -4.59        17.75 o
   5  12   0        242.33        235.94        18.95 o
   6  12   0         18.09         33.51        16.97 o
   7  12   0         99.69        101.42        20.85 o
   8  12   0          3.03         20.30        15.64 o
   1  13   0         42.33         31.52        17.11 o
   2  13   0         28.76         40.80        16.33 o
   3  13   0         69.36         59.73        15.11 o
   4  13   0         31.32         14.92        18.20 o
   5  13   0         54.25         74.65        18.06 o
   6  13   0          0.12         25.86        20.18 o
   7  13   0         14.85         12.31        20.03 o
   8  13   0          1.88          8.97        13.14 o
   0  14   0         71.02         82.96        27.39 o
   1  14   0         21.96         46.87        19.05 o
   2  14   0          0.88          5.91        15.89 o
   3  14   0          0.54         16.34        15.68 o
   4  14   0         49.13         61.20        17.60 o
   5  14   0          0.04         12.68        15.94 o
   6  14   0          2.36         28.99        15.75 o
   7  14   0          0.15         -9.38        16.03 o
   8  14   0          1.76         19.10        16.10 o
   1  15   0          1.79         23.17        18.60 o
   2  15   0         10.95         13.13        14.23 o
   3  15   0         20.35         35.57        24.02 o
   4  15   0         13.56         49.61        20.54 o
   5  15   0         15.73          9.78        16.02 o
   6  15   0          8.26          5.00        17.55 o
   7  15   0          0.73         18.61        21.18 o
   0  16   0        152.38        162.09        22.13 o
   1  16   0         31.64         31.61        16.30 o
   2  16   0          1.58          5.05        17.92 o
   3  16   0          3.90         28.31        17.82 o
   4  16   0         11.86         36.66        18.14 o
   5  16   0         13.27         -2.17        17.46 o
   6  16   0          9.08         18.89        20.17 o
   7  16   0          1.06         26.61        18.16 o
   1  17   0        228.50        247.03        18.85 o
   2  17   0         17.40         -2.52        16.36 o
   3  17   0          8.38          7.34        17.25 o
   4  17   0         12.51         48.55        19.82 o
   5  17   0          0.00          7.64        17.74 o
   6  17   0          2.09         46.49        20.48 o
   7  17   0          0.31         -1.21        21.21 o
   0  18   0       1155.77       1098.50        39.00 o
   1  18   0         88.58        105.12        25.97 o
   2  18   0        225.45        198.02        15.44 o
   3  18   0          0.28          0.60        16.27 o
   4  18   0          5.57          4.64        18.41 o
   5  18   0          9.18         37.62        18.45 o
   6  18   0          2.25         23.38        18.26 o
   1  19   0          0.57          9.93        17.05 o
   2  19   0        167.23        170.60        18.39 o
   3  19   0         19.91         45.48        13.73 o
   4  19   0         19.90          5.11        17.33 o
   5  19   0          0.02         -5.42        17.78 o
   6  19   0          0.04         37.13        21.65 o
   0  20   0          3.96          6.21        21.54 o
   1  20   0          0.25         35.03        16.03 o
   2  20   0          1.02         11.68        14.67 o
   3  20   0          3.06         27.82        17.62 o
   4  20   0          1.19         18.61        16.46 o
   5  20   0          0.47         10.34        18.52 o
   1  21   0          8.62         -7.37        15.72 o
   2  21   0          0.15         23.77        15.96 o
   3  21   0          3.58         12.62        15.83 o
   4  21   0          1.91         25.03        21.88 o
   0  22   0          0.14          3.29        20.46 o
   1  22   0          6.27         17.49        16.50 o
   2  22   0          0.10         -5.97        18.02 o
   3  22   0          0.44         16.41        18.52 o
   1  23   0          1.00         23.67        16.39 o
   2  23   0          0.80         31.58        16.32 o
 -10   1   1          0.12         -6.52        17.60 o
  -9   1   1          5.11         24.89        18.89 o
  -8   1   1         19.94         37.50        23.58 o
  -7   1   1          0.26         15.13        22.10 o
  -6   1   1          2.84         10.97        22.91 o
  -5   1   1        853.13        935.31        43.28 o
  -4   1   1         79.01         67.76        20.85 o
  -3   1   1       3617.25       3751.06        65.86 o
  -2   1   1       9562.51       9144.39       108.24 o
  -1   1   1        647.15        566.21        38.71 o
   0   1   1       1862.47       2095.01        71.18 o
   1   1   1       1378.19       1404.56        38.14 o
   2   1   1       3830.24       3680.72        44.75 o
   3   1   1         18.22         29.26        16.48 o
   4   1   1         17.61         -8.23        20.64 o
   5   1   1          9.18         26.35        17.64 o
   6   1   1          2.80         19.37        23.12 o
   7   1   1          1.57         16.52        18.54 o
   8   1   1         15.62          9.55        18.93 o
   9   1   1         13.22          1.79        23.89 o
 -10   2   1          5.87         29.75        29.62 o
  -9   2   1          0.46          9.61        25.72 o
  -8   2   1          5.41          9.81        23.63 o
  -7   2   1          0.26         20.32        22.45 o
  -6   2   1          1.63          2.27        18.62 o
  -5   2   1          7.95          4.61        15.80 o
  -4   2   1         12.77          5.35        20.23 o
  -3   2   1        199.56        151.38        24.71 o
  -2   2   1        139.97        150.95        24.62 o
  -1   2   1       1220.64       1183.94        36.58 o
   0   2   1        505.22        450.02        53.03 o
   1   2   1       3545.45       3422.55        45.95 o
   2   2   1       1668.75       1701.28        31.69 o
   3   2   1       1232.64       1211.98        25.41 o
   4   2   1       1216.87       1214.26        21.01 o
   5   2   1         96.87        101.97        15.83 o
   6   2   1         41.69         18.77        15.98 o
   7   2   1         35.08         41.87        15.76 o
   8   2   1         14.08         68.06        23.10 o
   9   2   1          2.43         19.25        19.78 o
 -10   3   1          2.97         -2.20        20.11 o
  -9   3   1         10.73         65.08        23.75 o
  -8   3   1         30.64         41.01        19.28 o
  -7   3   1         39.26         21.30        17.51 o
  -6   3   1         27.66         35.69        18.19 o
  -5   3   1          0.75         -0.64        22.76 o
  -4   3   1        882.78        863.58        25.65 o
  -3   3   1        184.84        196.08        19.11 o
  -2   3   1       4341.91       3847.32       399.75 o
  -1   3   1        924.21        931.60        36.15 o
   0   3   1        202.73        252.67        35.23 o
   1   3   1       1734.00       1717.17        44.91 o
   2   3   1       2872.37       2776.67        57.63 o
   3   3   1        129.03        126.68        23.08 o
   4   3   1        451.61        446.43        17.39 o
   5   3   1         64.13         60.81        18.45 o
   6   3   1         34.60         51.85        18.95 o
   7   3   1          2.22         23.02        13.93 o
   8   3   1          1.74         28.54        19.20 o
   9   3   1          9.93         -8.30        36.87 o
 -10   4   1          8.45         -5.38        17.53 o
  -9   4   1         12.04         23.07        15.05 o
  -8   4   1          7.93         29.69        23.45 o
  -7   4   1          0.54         39.62        26.25 o
  -6   4   1          2.90          2.64        18.34 o
  -5   4   1         74.60         83.80        21.49 o
  -4   4   1        340.46        287.48        23.00 o
  -3   4   1        232.79        234.11        20.99 o
  -2   4   1      13836.27      14069.21       105.25 o
  -1   4   1        105.17         97.74        31.09 o
   0   4   1        372.04        423.44        31.82 o
   1   4   1       1073.90       1051.39        31.21 o
   2   4   1        407.24        449.12        28.42 o
   3   4   1          1.84         -9.63        15.47 o
   4   4   1        233.03        226.37        17.92 o
   5   4   1         99.18         68.75        18.34 o
   6   4   1         86.98         88.26        14.65 o
   7   4   1         59.32         79.94        18.43 o
   8   4   1          3.70        -20.35        23.23 o
   9   4   1          1.00         21.67        24.12 o
  -9   5   1          0.04         16.80        18.34 o
  -8   5   1         15.29          5.52        16.04 o
  -7   5   1          6.56          7.77        24.90 o
  -6   5   1        108.48         83.00        14.38 o
  -5   5   1        177.21        166.64        17.44 o
  -4   5   1        306.15        277.14        17.60 o
  -3   5   1        102.90         77.06        19.99 o
  -2   5   1       1052.05       1069.08        27.77 o
  -1   5   1         95.20        101.99        29.60 o
   0   5   1       1684.00       1658.84        35.74 o
   1   5   1        163.84        166.24        33.85 o
   2   5   1        591.02        597.44        26.56 o
   3   5   1        686.71        681.33        26.83 o
   4   5   1         82.94        108.46        17.63 o
   5   5   1        208.56        217.46        19.66 o
   6   5   1          9.73         17.43        17.09 o
   7   5   1        265.08        266.79        19.97 o
   8   5   1          0.51          7.56        14.73 o
   9   5   1         17.58         32.54        17.48 o
  -9   6   1          0.12         36.22        19.13 o
  -8   6   1          9.60         24.63        17.75 o
  -7   6   1         19.01          5.99        13.95 o
  -6   6   1        251.73        247.50        15.39 o
  -5   6   1          0.03         21.19        15.09 o
  -4   6   1         22.78         23.44        17.78 o
  -3   6   1         93.62         87.47        22.32 o
  -2   6   1        860.15        851.71        23.48 o
  -1   6   1       1301.78       1354.53        31.63 o
   0   6   1        229.62        221.09        30.22 o
   1   6   1        546.81        604.85        29.04 o
   2   6   1       1603.42       1554.84        28.41 o
   3   6   1        223.70        222.06        20.10 o
   4   6   1         25.04         31.18        17.31 o
   5   6   1         62.18         73.11        19.48 o
   6   6   1          5.52         18.49        14.81 o
   7   6   1         32.87         32.61        14.73 o
   8   6   1          5.28         -0.07        15.01 o
   9   6   1          0.01         35.25        23.91 o
  -9   7   1          3.58         38.19        25.38 o
  -8   7   1          9.59         31.47        16.19 o
  -7   7   1          0.00         -4.25        17.55 o
  -6   7   1        182.91        186.46        15.69 o
  -5   7   1         42.24         23.35        19.76 o
  -4   7   1         67.01         55.12        17.92 o
  -3   7   1        936.31        924.07        23.91 o
  -2   7   1        128.08        132.34        17.45 o
  -1   7   1        549.36        516.16        24.11 o
   0   7   1         30.00         56.00        23.87 o
   1   7   1          4.78         -5.01        21.13 o
   2   7   1        307.95        296.75        22.63 o
   3   7   1        342.85        339.76        23.64 o
   4   7   1        406.73        411.84        18.40 o
   5   7   1          5.42         29.68        13.78 o
   6   7   1          0.20         -3.38        13.81 o
   7   7   1         46.28         52.98        13.35 o
   8   7   1          2.05         10.45        13.71 o
   9   7   1          3.49        -13.49        14.39 o
  -9   8   1          3.57         14.01        19.54 o
  -8   8   1         41.36         36.05        19.21 o
  -7   8   1         23.92         32.04        12.21 o
  -6   8   1        308.06        312.79        16.73 o
  -5   8   1          0.17         19.04        16.63 o
  -4   8   1         47.75         49.13        20.56 o
  -3   8   1         97.31        107.51        17.05 o
  -2   8   1        344.88        411.60        22.13 o
  -1   8   1         44.03         56.35        22.28 o
   0   8   1        315.97        317.64        20.12 o
   1   8   1        240.94        220.27        18.55 o
   2   8   1          8.29         12.00        18.87 o
   3   8   1        134.43        104.82        20.36 o
   4   8   1         52.38         50.77        16.02 o
   5   8   1         58.14         50.91        13.20 o
   6   8   1          0.31          9.38        15.20 o
   7   8   1          0.84          9.55        15.46 o
   8   8   1          0.35         40.98        16.77 o
   9   8   1          0.07         29.50        17.53 o
  -9   9   1          1.06          7.97        13.94 o
  -8   9   1         56.26         47.59        13.02 o
  -7   9   1          0.02         17.39        12.73 o
  -6   9   1          7.30         14.79        18.92 o
  -5   9   1        128.80        110.28        16.01 o
  -4   9   1        370.94        339.72        17.75 o
  -3   9   1       2324.54       2435.34        49.09 o
  -2   9   1        264.07        263.91        18.95 o
  -1   9   1       1659.21       1728.98        26.88 o
   0   9   1        157.41        157.50        22.48 o
   1   9   1        426.76        416.59        19.10 o
   2   9   1        175.17        183.62        17.51 o
   3   9   1          4.02         20.79        17.61 o
   4   9   1         38.17         28.79        20.24 o
   5   9   1          0.54          8.20        17.85 o
   6   9   1          4.98         16.55        13.91 o
   7   9   1         11.59          5.40        12.08 o
   8   9   1          0.00         21.37        14.67 o
   9   9   1          0.05         21.64        13.35 o
  -9  10   1          1.45          9.09        22.42 o
  -8  10   1         11.35          2.93        14.70 o
  -7  10   1         58.94         80.48        17.26 o
  -6  10   1        315.88        318.79        16.44 o
  -5  10   1         28.43         45.85        17.03 o
  -4  10   1         71.27         78.31        16.10 o
  -3  10   1          2.64         23.91        16.46 o
  -2  10   1          7.22         34.25        17.79 o
  -1  10   1        459.93        503.09        19.37 o
   0  10   1         24.09         42.71        18.88 o
   1  10   1          0.03          2.66        15.13 o
   2  10   1         53.32         49.80        19.89 o
   3  10   1          1.25         12.26        22.03 o
   4  10   1         44.20         56.40        16.05 o
   5  10   1          8.88         23.67        22.19 o
   6  10   1          2.67          9.48        13.92 o
   7  10   1          5.39         29.07        13.97 o
   8  10   1          0.60         24.60        12.91 o
   9  10   1          0.05         15.86        14.92 o
  -9  11   1          3.04         24.61        17.07 o
  -8  11   1          0.09         -9.48        21.88 o
  -7  11   1         48.65         27.86        14.31 o
  -6  11   1        150.70        120.44        13.94 o
  -5  11   1        174.07        182.45        17.55 o
  -4  11   1        107.19        106.65        18.75 o
  -3  11   1          1.37        -15.04        16.12 o
  -2  11   1          6.47         33.34        15.45 o
  -1  11   1        149.63        145.24        17.44 o
   0  11   1         28.16         55.60        20.74 o
   1  11   1         39.69         64.23        20.25 o
   2  11   1        692.54        683.14        19.86 o
   3  11   1         38.65         17.30        21.42 o
   4  11   1         66.98         93.92        20.86 o
   5  11   1         61.80         30.31        20.86 o
   6  11   1          0.03          0.46        13.52 o
   7  11   1         16.18          8.80        13.38 o
   8  11   1          1.44         18.50        15.94 o
  -8  12   1          0.14         -1.83        17.19 o
  -7  12   1         17.92         43.93        19.25 o
  -6  12   1         38.04         46.56        19.90 o
  -5  12   1         47.45         52.43        17.76 o
  -4  12   1        205.69        194.82        17.43 o
  -3  12   1          1.93         15.79        14.37 o
  -2  12   1          5.89          0.35        16.79 o
  -1  12   1          6.09         13.53        17.78 o
   0  12   1         20.96          4.27        19.89 o
   1  12   1        124.31        120.13        18.04 o
   2  12   1        276.76        258.14        18.33 o
   3  12   1         79.81         96.92        21.29 o
   4  12   1          4.57         -1.49        15.66 o
   5  12   1         34.05         46.09        18.20 o
   6  12   1         49.64         29.38        17.20 o
   7  12   1         37.08         18.26        17.19 o
   8  12   1          7.22         15.50        15.62 o
  -8  13   1          0.01        -15.70        15.35 o
  -7  13   1         12.49         20.59        17.40 o
  -6  13   1          0.02          2.45        17.56 o
  -5  13   1         14.12          9.84        15.74 o
  -4  13   1          3.85         22.70        21.76 o
  -3  13   1         35.32         29.03        15.50 o
  -2  13   1         40.93         21.47        16.89 o
  -1  13   1         29.62          5.78        15.89 o
   0  13   1         53.09         56.14        19.50 o
   1  13   1          5.04         -3.96        19.14 o
   2  13   1         28.12         37.17        18.24 o
   3  13   1         74.26         99.68        21.30 o
   4  13   1          4.21         18.84        20.50 o
   5  13   1        209.59        204.37        17.77 o
   6  13   1         19.17         34.92        19.65 o
   7  13   1         57.48         40.10        17.03 o
   8  13   1          4.95         12.68        18.05 o
  -8  14   1          1.21         28.84        13.90 o
  -7  14   1          3.44         27.68        15.52 o
  -6  14   1          2.08          8.90        18.76 o
  -5  14   1          5.56         -0.55        20.58 o
  -4  14   1         80.40         92.30        18.65 o
  -3  14   1         12.04         14.84        14.95 o
  -2  14   1        241.25        269.13        17.27 o
  -1  14   1         61.15         48.35        17.58 o
   0  14   1          2.85          8.00        17.70 o
   1  14   1         86.88         90.26        17.32 o
   2  14   1          8.19         10.80        20.01 o
   3  14   1          0.14         32.89        20.75 o
   4  14   1         13.32         29.31        14.39 o
   5  14   1         11.24         42.80        17.29 o
   6  14   1          3.46          8.98        16.87 o
   7  14   1          1.28         20.82        15.25 o
   8  14   1          0.07          6.43        18.20 o
  -7  15   1          5.69         -6.17        16.07 o
  -6  15   1         13.22         32.00        26.60 o
  -5  15   1          2.94          2.54        18.03 o
  -4  15   1         56.43         72.65        18.81 o
  -3  15   1         16.22         24.96        15.43 o
  -2  15   1          6.53         18.65        16.32 o
  -1  15   1        147.81        147.22        17.70 o
   0  15   1          7.08         20.65        17.15 o
   1  15   1          1.43         18.01        16.80 o
   2  15   1          5.50         -7.03        15.40 o
   3  15   1          3.96         37.22        20.77 o
   4  15   1         21.05         13.12        15.58 o
   5  15   1          4.52          2.36        16.26 o
   6  15   1          0.98         43.85        17.86 o
   7  15   1          0.05          9.69        13.07 o
  -7  16   1          0.12         19.21        18.95 o
  -6  16   1          2.66          4.85        15.27 o
  -5  16   1          1.30          5.08        20.37 o
  -4  16   1          4.34         -5.60        20.82 o
  -3  16   1          0.01         16.28        15.74 o
  -2  16   1         29.55         29.40        18.90 o
  -1  16   1         13.16         12.67        16.80 o
   0  16   1         94.32         81.27        14.66 o
   1  16   1         75.49         70.25        16.83 o
   2  16   1         62.75         72.22        15.84 o
   3  16   1         30.57         36.35        17.57 o
   4  16   1         20.06         29.14        19.68 o
   5  16   1          9.84         19.82        16.97 o
   6  16   1         10.88          9.21        23.62 o
   7  16   1          2.48        -12.12        13.73 o
  -7  17   1          0.01         -2.55        18.47 o
  -6  17   1          0.86          1.27        20.18 o
  -5  17   1         32.79         41.82        16.21 o
  -4  17   1          0.25         14.21        17.03 o
  -3  17   1        103.74        104.97        15.94 o
  -2  17   1         35.81         41.69        14.32 o
  -1  17   1         49.64         57.17        17.19 o
   0  17   1         63.75         50.69        18.54 o
   1  17   1         72.10         65.56        14.62 o
   2  17   1        194.13        183.31        16.41 o
   3  17   1          3.94         22.83        21.53 o
   4  17   1          4.33         14.91        18.08 o
   5  17   1          0.49          1.45        16.05 o
   6  17   1          0.12         -6.48        16.44 o
  -6  18   1          1.39         10.33        20.12 o
  -5  18   1          5.51        -25.24        18.18 o
  -4  18   1          4.95         44.35        20.73 o
  -3  18   1         74.80         81.52        16.17 o
  -2  18   1          4.39         -0.52        14.48 o
  -1  18   1        192.32        179.59        18.93 o
   0  18   1          1.54         -3.09        15.71 o
   1  18   1          0.64         16.37        16.28 o
   2  18   1          0.87         20.92        17.70 o
   3  18   1          0.89         -5.78        17.52 o
   4  18   1          5.02          4.35        15.54 o
   5  18   1          0.83         12.25        21.04 o
   6  18   1          0.33          6.29        21.35 o
  -6  19   1          0.18          8.47        21.07 o
  -5  19   1          3.24         23.81        16.14 o
  -4  19   1          2.62         -5.59        17.32 o
  -3  19   1          0.03         26.04        25.61 o
  -2  19   1         22.87         21.37        17.83 o
  -1  19   1         17.33         30.58        17.91 o
   0  19   1         87.86         72.01        18.83 o
   1  19   1         37.34         41.71        16.32 o
   2  19   1          3.51        -14.49        17.88 o
   3  19   1          0.07         13.41        18.02 o
   4  19   1         14.82         38.89        18.16 o
   5  19   1          0.19         34.10        18.53 o
  -5  20   1          0.28         11.96        21.49 o
  -4  20   1          1.17         18.21        16.20 o
  -3  20   1          0.10         14.52        16.05 o
  -2  20   1          1.86          8.72        15.60 o
  -1  20   1         10.40         16.97        17.88 o
   0  20   1          3.97          6.35        16.08 o
   1  20   1         37.86         52.98        16.34 o
   2  20   1         16.47         16.40        14.53 o
   3  20   1          0.01          5.16        18.94 o
   4  20   1          3.71         19.81        18.06 o
   5  20   1          0.33          3.32        17.64 o
  -4  21   1          2.37         30.81        18.55 o
  -3  21   1          6.85          2.78        15.68 o
  -2  21   1          2.31         25.73        18.06 o
  -1  21   1          7.25         24.66        18.31 o
   0  21   1          3.93         27.74        16.73 o
   1  21   1          0.09         38.32        18.20 o
   2  21   1          3.85          4.53        17.02 o
   3  21   1          0.26          5.12        19.93 o
   4  21   1          6.11         30.96        21.43 o
  -3  22   1          2.57         -3.68        18.39 o
  -2  22   1         12.37         -8.06        18.45 o
  -1  22   1          0.02         -5.78        16.46 o
   0  22   1          1.22          1.87        16.21 o
   1  22   1          0.28          1.10        16.74 o
   2  22   1          2.06         20.65        18.41 o
   3  22   1          0.19         -1.89        18.48 o
  -2  23   1          2.15         12.90        18.47 o
  -1  23   1          0.67         29.04        15.16 o
   0  23   1          2.82         44.86        18.43 o
   1  23   1          0.02         25.59        15.55 o
   2  23   1          2.54         29.94        15.94 o
 -10   0   2          6.29         31.27        33.65 o
  -9   0   2          0.15        -33.30        22.68 o
  -8   0   2         59.92         51.39        23.67 o
  -7   0   2         76.41        107.65        33.20 o
  -6   0   2         11.86          3.50        30.70 o
  -5   0   2          0.13         25.51        23.80 o
  -4   0   2       1341.05       1412.20        43.40 o
  -2   0   2       3911.53       3770.67        82.26 o
  -1   0   2       8752.02       8856.20        92.02 o
   0   0   2       1456.91       1481.09        59.94 o
   1   0   2      10599.11      10829.08        86.79 o
   2   0   2        543.76        511.52        35.36 o
   3   0   2          9.50         14.20        26.95 o
   4   0   2        433.10        428.01        27.82 o
   5   0   2         32.77         31.62        21.83 o
   6   0   2         35.70         35.18        22.03 o
   7   0   2          2.72         32.31        31.42 o
   8   0   2          0.22        -10.17        22.01 o
   9   0   2          5.52         24.94        23.75 o
 -10   1   2          2.30          6.95        17.46 o
  -9   1   2         15.02         34.08        19.06 o
  -8   1   2          3.15         19.99        23.19 o
  -7   1   2          8.28         42.93        23.64 o
  -6   1   2          3.28          2.39        15.47 o
  -5   1   2         27.59         27.71        17.96 o
  -4   1   2        116.82        150.00        25.51 o
  -3   1   2       2388.05       1837.01       201.43 o
  -2   1   2       2913.91       2974.76        62.58 o
  -1   1   2       3676.19       3878.11        50.95 o
   0   1   2       2984.67       2853.10        47.58 o
   1   1   2      23829.81      24026.33       167.82 o
   2   1   2       1161.02       1155.68        24.42 o
   3   1   2        759.32        743.81        17.44 o
   4   1   2        192.97        215.61        16.74 o
   5   1   2         31.47         10.77        12.64 o
   6   1   2          2.94        -22.20        18.45 o
   7   1   2          0.15          5.76        15.72 o
   8   1   2         13.57         -7.89        18.53 o
   9   1   2          1.36         -8.56        23.91 o
 -10   2   2          0.93         19.68        17.26 o
  -9   2   2         16.23          6.41        16.60 o
  -8   2   2          0.09         12.25        28.40 o
  -7   2   2         19.27         15.79        39.72 o
  -6   2   2         20.09          9.34        15.76 o
  -5   2   2        122.79         85.87        19.61 o
  -4   2   2         17.11         23.35        20.51 o
  -3   2   2          5.77         18.90        23.35 o
  -2   2   2         16.84         20.61        25.99 o
  -1   2   2      23631.06      20083.56      3175.83 o
   0   2   2        155.44        155.34        36.02 o
   1   2   2      11801.73      12008.08       140.17 o
   2   2   2        444.09        438.45        20.91 o
   3   2   2          1.32         -7.81        14.42 o
   4   2   2         48.09         43.41        15.58 o
   5   2   2         34.97         45.48        15.21 o
   6   2   2        177.53        181.43        16.67 o
   7   2   2         14.28         41.96        13.92 o
   8   2   2          2.44         15.16        18.55 o
   9   2   2          0.07         18.74        16.99 o
 -10   3   2          1.85         -4.11        20.66 o
  -9   3   2          5.46         16.27        19.41 o
  -8   3   2         10.05         20.29        19.26 o
  -7   3   2          6.28         14.68        12.62 o
  -6   3   2          1.01         10.31        14.12 o
  -5   3   2         11.63         38.61        23.85 o
  -4   3   2         11.76         17.44        20.72 o
  -3   3   2       1036.77       1104.56        33.08 o
  -2   3   2         18.91         35.97        24.42 o
  -1   3   2      13267.42      13469.27       126.05 o
   0   3   2       1892.44       1889.35        47.52 o
   1   3   2        744.28        773.49        31.02 o
   2   3   2        190.84        220.57        27.58 o
   3   3   2          1.94         10.84        21.92 o
   4   3   2        503.94        540.03        19.44 o
   5   3   2         53.34         67.84        23.77 o
   6   3   2          0.05         -2.66        14.52 o
   7   3   2         24.21         37.92        15.02 o
   8   3   2         25.60         18.27        15.43 o
   9   3   2          0.56         17.21        24.23 o
 -10   4   2          6.54         32.74        20.17 o
  -9   4   2          1.04         17.60        19.48 o
  -8   4   2          1.45         27.83        19.12 o
  -7   4   2         30.72         25.93        18.92 o
  -6   4   2        102.19        116.45        16.78 o
  -5   4   2         19.42         52.04        19.95 o
  -4   4   2         59.89         64.22        25.86 o
  -3   4   2        277.87        283.72        20.69 o
  -2   4   2         56.87         29.11        21.69 o
  -1   4   2         15.91         14.57        31.43 o
   0   4   2         89.14         38.57        27.38 o
   1   4   2         36.98         15.56        26.32 o
   2   4   2          0.88         26.38        22.78 o
   3   4   2         49.98         54.54        19.06 o
   4   4   2        159.64        169.58        17.98 o
   5   4   2          8.09         22.77        20.21 o
   6   4   2        149.21        169.09        19.33 o
   7   4   2        112.76         93.74        16.64 o
   8   4   2         13.97         22.73        16.66 o
   9   4   2         10.00         32.77        24.51 o
  -9   5   2          2.41         -1.27        16.95 o
  -8   5   2          0.36         12.03        16.08 o
  -7   5   2         39.13         68.54        18.67 o
  -6   5   2          3.31         21.27        19.76 o
  -5   5   2        574.00        529.13        22.76 o
  -4   5   2        578.71        580.09        18.98 o
  -3   5   2        283.84        259.89        16.39 o
  -2   5   2        905.32        922.73        24.44 o
  -1   5   2         28.34         36.01        24.98 o
   0   5   2          5.56         14.25        33.82 o
   1   5   2        123.06        104.08        24.39 o
   2   5   2       1239.93       1223.79        26.71 o
   3   5   2        225.06        215.13        18.07 o
   4   5   2        644.16        679.02        27.38 o
   5   5   2          0.55          4.23        14.74 o
   6   5   2         21.53         37.19        13.56 o
   7   5   2         12.08         -2.53        14.78 o
   8   5   2         21.76         17.94        14.61 o
   9   5   2          6.10          3.07        19.86 o
  -9   6   2          0.24          5.72        16.66 o
  -8   6   2          1.37         20.48        16.91 o
  -7   6   2        133.14        127.79        14.77 o
  -6   6   2          3.64         37.45        19.04 o
  -5   6   2         41.17         34.47        18.96 o
  -4   6   2        214.95        195.63        21.22 o
  -3   6   2        373.65        412.69        20.17 o
  -2   6   2        810.24        805.57        21.24 o
  -1   6   2        174.07        173.15        22.69 o
   0   6   2        507.52        492.49        31.73 o
   1   6   2        124.16        125.46        25.02 o
   2   6   2        397.89        400.40        21.89 o
   3   6   2          6.62          5.62        18.19 o
   4   6   2        903.32        904.71        23.60 o
   5   6   2        195.42        202.69        15.94 o
   6   6   2          5.94         -6.67        14.70 o
   7   6   2          6.21         19.56        15.34 o
   8   6   2          2.87          5.54        15.04 o
   9   6   2          0.44         -0.50        15.11 o
  -9   7   2          0.94         16.53        16.68 o
  -8   7   2         66.18         33.39        20.57 o
  -7   7   2         37.29         49.56        23.17 o
  -6   7   2        151.05        144.38        15.36 o
  -5   7   2         38.22         35.07        19.11 o
  -4   7   2       2013.35       1936.17        41.62 o
  -3   7   2         15.23         24.01        17.09 o
  -2   7   2          0.91          1.39        18.48 o
  -1   7   2         73.31         95.83        21.74 o
   0   7   2        354.50        371.89        23.68 o
   1   7   2         52.72         62.47        22.88 o
   2   7   2        878.78        850.80        24.37 o
   3   7   2        262.47        280.01        16.96 o
   4   7   2          8.58         19.22        20.10 o
   5   7   2          2.74         23.56        19.20 o
   6   7   2         12.05         -9.98        14.70 o
   7   7   2         16.76         17.13        14.75 o
   8   7   2          4.51         26.41        21.27 o
   9   7   2         11.38         -8.74        20.16 o
  -9   8   2          0.53          1.96        22.56 o
  -8   8   2         23.85         24.53        14.36 o
  -7   8   2          7.57          5.83        19.46 o
  -6   8   2        294.85        279.37        19.77 o
  -5   8   2        162.84        141.69        20.00 o
  -4   8   2          8.06         -0.55        17.24 o
  -3   8   2        732.45        736.99        19.68 o
  -2   8   2       2192.64       2243.10        29.70 o
  -1   8   2        429.49        497.55        25.68 o
   0   8   2         13.41         21.62        19.90 o
   1   8   2        452.61        434.21        26.77 o
   2   8   2         50.44         43.85        22.94 o
   3   8   2        125.92        153.33        22.51 o
   4   8   2         21.35         31.59        14.31 o
   5   8   2         18.65         33.08        14.27 o
   6   8   2         31.63         47.75        14.56 o
   7   8   2          1.66         -5.77        15.19 o
   8   8   2          0.39          5.28        14.00 o
   9   8   2          0.59        -12.74        13.08 o
  -9   9   2          0.46          7.66        16.87 o
  -8   9   2          1.23         -7.56        15.09 o
  -7   9   2          0.99          6.63        19.45 o
  -6   9   2          1.89         16.53        18.64 o
  -5   9   2        164.68        118.11        20.08 o
  -4   9   2        455.78        433.26        19.51 o
  -3   9   2         82.34         82.88        16.26 o
  -2   9   2          4.39          1.82        17.14 o
  -1   9   2         40.30         53.36        20.41 o
   0   9   2         40.16         26.83        19.85 o
   1   9   2         58.12         61.85        18.36 o
   2   9   2         26.39         16.47        19.79 o
   3   9   2          5.00         20.80        17.87 o
   4   9   2          5.34         28.10        17.03 o
   5   9   2          4.51         18.90        18.04 o
   6   9   2          3.82          6.61        16.76 o
   7   9   2          2.96          8.79        17.05 o
   8   9   2          3.37         13.56        17.08 o
   9   9   2          0.13         25.00        16.08 o
  -9  10   2          6.07         23.11        19.77 o
  -8  10   2         14.28         45.45        19.49 o
  -7  10   2         25.85         11.80        15.28 o
  -6  10   2        131.62        116.38        15.37 o
  -5  10   2         32.15         31.59        20.04 o
  -4  10   2          0.01         -3.32        13.36 o
  -3  10   2         14.71         24.09        18.17 o
  -2  10   2         94.26        129.17        19.19 o
  -1  10   2        231.00        242.01        19.86 o
   0  10   2          5.08         29.70        18.64 o
   1  10   2        270.85        256.00        20.70 o
   2  10   2        159.50        168.58        18.57 o
   3  10   2         39.25         47.63        18.44 o
   4  10   2         14.04         44.53        18.27 o
   5  10   2          6.27          1.12        17.10 o
   6  10   2          5.50         -4.32        14.09 o
   7  10   2          2.33         14.68        13.59 o
   8  10   2          1.22          1.60        15.49 o
  -9  11   2          0.55         -9.08        20.18 o
  -8  11   2         10.89          3.22        14.27 o
  -7  11   2          0.15         12.80        20.26 o
  -6  11   2        212.36        202.47        20.62 o
  -5  11   2         41.67         52.41        15.64 o
  -4  11   2        236.46        227.45        30.27 o
  -3  11   2         49.88         33.27        16.08 o
  -2  11   2         53.28         74.06        17.94 o
  -1  11   2         55.22         60.83        17.43 o
   0  11   2        236.05        234.56        19.11 o
   1  11   2          1.16        -11.95        16.15 o
   2  11   2         50.66         46.11        17.52 o
   3  11   2        404.45        407.80        22.97 o
   4  11   2         12.87          9.05        18.64 o
   5  11   2          4.73         22.49        17.05 o
   6  11   2          1.73         10.99        16.88 o
   7  11   2          4.28          5.13        16.66 o
   8  11   2          2.63          5.59        14.17 o
  -8  12   2         12.43         38.70        20.00 o
  -7  12   2          5.62         12.58        13.86 o
  -6  12   2          6.76         39.08        17.43 o
  -5  12   2         24.88         45.96        20.62 o
  -4  12   2         43.84         47.83        15.98 o
  -3  12   2         11.49         31.29        16.63 o
  -2  12   2         33.17         46.86        17.28 o
  -1  12   2        270.47        270.38        19.10 o
   0  12   2         12.52         25.89        19.38 o
   1  12   2         46.50         48.46        17.60 o
   2  12   2        222.68        225.33        19.88 o
   3  12   2         22.94         69.90        22.09 o
   4  12   2         13.87         15.07        18.20 o
   5  12   2          1.69         -3.18        16.84 o
   6  12   2          1.45          8.83        13.91 o
   7  12   2          2.97         -0.25        15.23 o
   8  12   2          2.82          8.78        14.20 o
  -8  13   2          0.36          1.83        18.06 o
  -7  13   2          0.52         20.05        19.87 o
  -6  13   2          6.27         19.90        14.95 o
  -5  13   2         42.17         34.15        17.45 o
  -4  13   2         30.83         38.64        15.07 o
  -3  13   2         33.20         24.58        16.60 o
  -2  13   2          0.01          9.19        17.47 o
  -1  13   2         16.95         23.04        19.19 o
   0  13   2        106.54        105.31        17.33 o
   1  13   2         37.75         47.66        18.84 o
   2  13   2         48.96         53.60        19.15 o
   3  13   2          0.98         -4.61        18.39 o
   4  13   2         26.39         35.86        18.05 o
   5  13   2          7.91         14.11        16.79 o
   6  13   2         21.67         51.71        13.87 o
   7  13   2          0.25         52.87        15.12 o
   8  13   2         22.70         43.39        15.92 o
  -8  14   2          5.41         -7.54        18.17 o
  -7  14   2         15.74          1.98        20.01 o
  -6  14   2         20.33         14.74        19.51 o
  -5  14   2         19.31         35.57        20.07 o
  -4  14   2          1.00         27.59        17.93 o
  -3  14   2          0.58         31.51        16.45 o
  -2  14   2         25.26         44.29        17.29 o
  -1  14   2         25.44         11.23        19.41 o
   0  14   2          4.08         22.00        17.25 o
   1  14   2         49.04         33.77        16.82 o
   2  14   2          4.94        -10.26        20.23 o
   3  14   2          6.51         15.83        21.51 o
   4  14   2         38.04         45.55        18.16 o
   5  14   2          8.63         36.09        18.08 o
   6  14   2         70.61         41.86        11.78 o
   7  14   2         17.06          7.77        25.63 o
  -7  15   2          2.23         35.97        19.56 o
  -6  15   2          0.08         -6.25        17.50 o
  -5  15   2          6.17         -2.95        17.17 o
  -4  15   2          0.00         14.58        14.14 o
  -3  15   2         51.98         36.89        15.04 o
  -2  15   2          0.46          1.37        17.14 o
  -1  15   2         29.70         38.60        19.52 o
   0  15   2        361.74        315.46        17.03 o
   1  15   2        229.05        224.44        15.68 o
   2  15   2          0.01         34.13        23.19 o
   3  15   2          0.48          9.97        16.67 o
   4  15   2          1.24         30.54        20.59 o
   5  15   2          4.87         13.76        18.30 o
   6  15   2          0.00          8.86        13.00 o
   7  15   2          0.00         19.55        15.96 o
  -7  16   2          0.48          8.52        16.55 o
  -6  16   2          0.01          7.26        17.49 o
  -5  16   2         12.41         31.04        20.66 o
  -4  16   2         11.25          1.24        14.41 o
  -3  16   2         39.74         41.74        14.54 o
  -2  16   2         37.13         45.22        15.20 o
  -1  16   2         75.62         65.90        19.35 o
   0  16   2         65.48         67.16        16.88 o
   1  16   2        274.20        272.89        18.00 o
   2  16   2         68.19         57.80        20.23 o
   3  16   2         29.68          5.21        18.28 o
   4  16   2          0.05         35.37        15.67 o
   5  16   2         11.37         43.34        20.81 o
   6  16   2         20.24         15.29        15.30 o
   7  16   2          0.33          0.66        12.94 o
  -7  17   2          0.95         29.42        21.52 o
  -6  17   2          3.33         22.95        18.30 o
  -5  17   2         17.13          2.00        20.81 o
  -4  17   2          0.51         30.68        18.57 o
  -3  17   2         52.70         56.39        16.35 o
  -2  17   2          6.98         10.38        16.47 o
  -1  17   2         90.51        123.46        18.80 o
   0  17   2          1.40          1.18        16.31 o
   1  17   2         68.30         66.07        15.92 o
   2  17   2         42.19         55.81        18.52 o
   3  17   2        128.99        113.33        21.68 o
   4  17   2          0.04         10.87        18.17 o
   5  17   2          0.03          5.49        20.69 o
   6  17   2          2.24         21.99        14.63 o
  -6  18   2          2.30         18.74        17.71 o
  -5  18   2          0.27         -5.74        18.62 o
  -4  18   2         25.32         19.14        15.74 o
  -3  18   2         90.35         76.45        15.80 o
  -2  18   2          6.48         -5.82        17.91 o
  -1  18   2          0.26          5.06        17.57 o
   0  18   2        103.79         93.31        18.21 o
   1  18   2         53.85         72.76        16.64 o
   2  18   2          7.75         13.88        19.98 o
   3  18   2          2.30         34.54        19.14 o
   4  18   2          0.03         36.22        24.12 o
   5  18   2          0.53         -8.85        18.42 o
   6  18   2          0.27         15.35        18.55 o
  -6  19   2          0.00         -8.65        21.06 o
  -5  19   2          2.02          5.42        21.09 o
  -4  19   2          1.56         12.31        15.69 o
  -3  19   2          0.00         18.93        17.97 o
  -2  19   2         42.92         31.36        15.19 o
  -1  19   2        107.33        100.20        17.76 o
   0  19   2         28.54         18.74        16.35 o
   1  19   2         58.49         77.36        16.28 o
   2  19   2          0.04         48.65        23.40 o
   3  19   2         10.83         15.35        18.21 o
   4  19   2          0.78         24.69        18.25 o
   5  19   2          0.76         18.84        20.85 o
  -5  20   2          1.05          9.46        21.47 o
  -4  20   2          2.80         -4.83        16.10 o
  -3  20   2          2.28          5.51        24.55 o
  -2  20   2          2.76         13.94        18.13 o
  -1  20   2         98.30        131.92        18.09 o
   0  20   2          6.12         17.36        15.96 o
   1  20   2         44.50         52.14        18.40 o
   2  20   2          0.84         -3.84        35.02 o
   3  20   2          1.61         -4.62        21.23 o
   4  20   2          2.52         -1.06        21.41 o
   5  20   2          2.17         11.04        19.18 o
  -4  21   2          1.65          1.52        16.18 o
  -3  21   2          5.30         12.61        16.16 o
  -2  21   2          5.27         35.30        16.36 o
  -1  21   2         42.50         73.00        18.20 o
   0  21   2          3.93         21.84        14.77 o
   1  21   2          0.03          2.15        18.31 o
   2  21   2          1.65         29.62        18.05 o
   3  21   2          1.94         13.02        18.51 o
   4  21   2          7.54         21.86        16.73 o
  -3  22   2          0.05          2.99        14.99 o
  -2  22   2          0.99          8.12        16.86 o
  -1  22   2          0.01         11.79        16.54 o
   0  22   2          1.06         28.47        18.05 o
   1  22   2          0.79         21.71        15.02 o
   2  22   2          3.61         24.67        19.02 o
   3  22   2          2.69          5.12        28.10 o
  -2  23   2          1.48          5.26        18.23 o
  -1  23   2          0.02         35.08        18.57 o
   0  23   2          0.75         32.61        16.95 o
   1  23   2          0.72         25.64        18.34 o
 -10   1   3          3.49         16.39        23.90 o
  -9   1   3          8.81         20.02        14.75 o
  -8   1   3         21.96         29.54        18.60 o
  -7   1   3         13.32         31.27        14.84 o
  -6   1   3         20.33         40.29        15.80 o
  -5   1   3         87.60        131.57        20.28 o
  -4   1   3        244.68        274.83        26.48 o
  -3   1   3        973.85        947.94        32.99 o
  -2   1   3       2516.28       2568.80        38.76 o
  -1   1   3       1845.05       1833.24        38.04 o
   0   1   3       2572.29       2655.96        40.59 o
   1   1   3        186.84        152.44        25.15 o
   2   1   3       2357.87       2379.45        28.36 o
   3   1   3        200.23        199.37        15.85 o
   4   1   3         88.82        107.36        15.66 o
   5   1   3          1.03          7.33        12.43 o
   6   1   3          0.31         12.82        12.86 o
   7   1   3         13.93         32.17        18.30 o
   8   1   3          8.98         16.83        30.30 o
   9   1   3          3.52         35.53        23.73 o
 -10   2   3          6.06         23.28        18.28 o
  -9   2   3         10.48         23.55        22.40 o
  -8   2   3          5.31          5.33        18.71 o
  -7   2   3         50.85         37.55        15.73 o
  -6   2   3         92.63         80.71        16.44 o
  -5   2   3        172.00        185.01        20.52 o
  -4   2   3        197.52        177.33        25.93 o
  -3   2   3         24.63          7.47        26.17 o
  -2   2   3        909.65        921.23        32.85 o
  -1   2   3        353.24        319.59        26.60 o
   0   2   3       8011.00       7867.88        70.54 o
   1   2   3        972.12        977.27        24.66 o
   2   2   3          1.67          9.47        18.22 o
   3   2   3        114.78        116.05        15.63 o
   4   2   3         59.15         67.36        13.28 o
   5   2   3         46.28         33.61        14.75 o
   6   2   3         22.08         38.55        13.46 o
   7   2   3         10.29         19.69        16.01 o
   8   2   3         20.34         19.59        14.35 o
   9   2   3          0.37         32.22        24.39 o
 -10   3   3          4.85         21.12        14.62 o
  -9   3   3          1.93         31.45        19.08 o
  -8   3   3          3.34        -10.94        29.00 o
  -7   3   3         11.85         13.08        15.92 o
  -6   3   3          2.64         11.63        16.46 o
  -5   3   3         44.29         29.31        18.82 o
  -4   3   3        285.89        299.11        23.12 o
  -3   3   3        489.61        488.12        21.96 o
  -2   3   3        868.35        898.63        26.95 o
  -1   3   3         62.03         78.68        30.42 o
   0   3   3       1110.97       1055.72        30.16 o
   1   3   3       3196.13       3133.70        59.10 o
   2   3   3         49.53         49.12        16.20 o
   3   3   3        123.78        134.22        19.17 o
   4   3   3         46.65         44.57        16.93 o
   5   3   3          9.15         31.98        13.44 o
   6   3   3         61.60         76.96        18.73 o
   7   3   3          0.34         20.44        16.17 o
   8   3   3          0.26         25.84        13.06 o
   9   3   3          0.06         37.23        30.08 o
 -10   4   3          0.26         16.55        18.29 o
  -9   4   3          0.35          6.15        15.69 o
  -8   4   3          9.58         29.46        14.71 o
  -7   4   3         20.33         10.57        16.04 o
  -6   4   3         21.88         62.91        23.03 o
  -5   4   3        215.74        188.72        24.78 o
  -4   4   3        694.75        689.04        24.84 o
  -3   4   3        466.32        502.43        27.51 o
  -2   4   3        109.90        134.10        20.84 o
  -1   4   3          0.61         10.31        37.96 o
   0   4   3        259.68        248.70        30.37 o
   1   4   3       2766.36       2741.98        52.89 o
   2   4   3        260.26        253.84        24.52 o
   3   4   3        197.79        219.63        17.74 o
   4   4   3         30.36         26.05        15.09 o
   5   4   3         23.74         16.37        15.73 o
   6   4   3         47.41         63.19        16.29 o
   7   4   3         14.00         27.77        14.67 o
   8   4   3         53.25         53.49        13.36 o
   9   4   3          0.93         17.64        38.97 o
  -9   5   3          0.33         10.11        19.58 o
  -8   5   3          4.42        -10.82        14.91 o
  -7   5   3         10.50         14.53        14.15 o
  -6   5   3         17.89         14.80        18.81 o
  -5   5   3         29.08         27.20        25.89 o
  -4   5   3        299.95        297.99        25.24 o
  -3   5   3        535.58        531.50        21.20 o
  -2   5   3         19.09         20.43        22.23 o
  -1   5   3        241.58        183.81        25.26 o
   0   5   3        111.94        136.53        24.96 o
   1   5   3         23.88         22.25        20.25 o
   2   5   3          0.54          4.42        22.33 o
   3   5   3          1.08          3.21        18.07 o
   4   5   3          0.81          7.26        19.08 o
   5   5   3         66.27         89.11        21.04 o
   6   5   3          2.06         20.03        19.06 o
   7   5   3         17.11         34.31        16.26 o
   8   5   3         10.37         -9.72        14.84 o
   9   5   3          0.74         18.26        17.22 o
  -9   6   3          0.05         11.78        19.78 o
  -8   6   3          2.74         -3.11        18.79 o
  -7   6   3         16.04         33.79        23.30 o
  -6   6   3         20.65         51.44        20.19 o
  -5   6   3         89.35         80.73        20.50 o
  -4   6   3        376.47        421.58        29.55 o
  -3   6   3       1160.80       1060.27        32.90 o
  -2   6   3        151.06        157.44        20.33 o
  -1   6   3        899.22        863.43        30.41 o
   0   6   3        148.79        132.08        20.93 o
   1   6   3        885.50        835.14        21.10 o
   2   6   3          0.05         17.56        19.73 o
   3   6   3        437.63        469.68        20.40 o
   4   6   3          0.08         13.72        19.86 o
   5   6   3        160.46        195.42        18.04 o
   6   6   3          0.47         16.29        18.81 o
   7   6   3          2.44          9.63        16.78 o
   8   6   3          4.63          6.20        16.75 o
   9   6   3          0.30          6.79        14.40 o
  -9   7   3          0.03         31.12        19.56 o
  -8   7   3          2.79         -2.53        18.12 o
  -7   7   3         56.85         90.31        25.10 o
  -6   7   3          4.92          6.74        23.62 o
  -5   7   3         11.93          9.46        20.72 o
  -4   7   3        267.63        255.85        14.64 o
  -3   7   3        293.84        300.22        20.44 o
  -2   7   3       3761.08       3925.63        34.79 o
  -1   7   3          0.05         -8.29        22.12 o
   0   7   3        168.37        215.83        28.58 o
   1   7   3         19.95         17.06        19.10 o
   2   7   3        180.08        177.25        19.63 o
   3   7   3        110.52        124.66        18.07 o
   4   7   3          1.26          7.50        19.96 o
   5   7   3          4.31          9.48        17.38 o
   6   7   3         18.89         41.63        18.99 o
   7   7   3          2.63         15.84        15.32 o
   8   7   3          6.67          0.90        16.92 o
   9   7   3          0.89         44.55        20.40 o
  -9   8   3          0.81         11.18        20.19 o
  -8   8   3          4.98         13.56        15.07 o
  -7   8   3          1.96         32.96        19.93 o
  -6   8   3         30.95         33.11        24.36 o
  -5   8   3          4.42         11.69        19.94 o
  -4   8   3        160.06        162.13        17.29 o
  -3   8   3          0.66         10.45        15.89 o
  -2   8   3        477.45        487.95        23.83 o
  -1   8   3         22.23         40.47        21.58 o
   0   8   3       1640.10       1665.58        32.96 o
   1   8   3         23.37         52.72        25.28 o
   2   8   3         14.00         13.67        14.29 o
   3   8   3          5.64         22.95        15.32 o
   4   8   3         10.25         -4.32        17.65 o
   5   8   3         80.10         60.51        13.89 o
   6   8   3          4.54        -11.45        21.28 o
   7   8   3          0.28         13.92        20.08 o
   8   8   3          0.44          8.58        27.20 o
  -9   9   3          2.90         21.36        18.66 o
  -8   9   3          1.35         19.31        19.58 o
  -7   9   3        222.81        210.98        26.27 o
  -6   9   3        109.13        123.06        20.34 o
  -5   9   3        529.95        549.69        37.45 o
  -4   9   3          0.53          4.45        14.91 o
  -3   9   3         22.19         19.91        14.30 o
  -2   9   3         51.12         65.37        17.79 o
  -1   9   3        187.61        216.05        23.53 o
   0   9   3        684.73        685.94        23.00 o
   1   9   3         31.39         43.99        20.50 o
   2   9   3         71.08        102.66        18.92 o
   3   9   3         92.50        101.68        16.04 o
   4   9   3         10.89         33.47        15.72 o
   5   9   3          8.11         35.60        13.81 o
   6   9   3          3.87         -5.22        18.46 o
   7   9   3          7.51         11.38        15.17 o
   8   9   3          0.14         17.87        17.96 o
  -9  10   3          5.11          0.06        17.42 o
  -8  10   3          6.37          5.60        34.21 o
  -7  10   3         13.16          8.10        24.77 o
  -6  10   3         23.33         28.32        21.09 o
  -5  10   3        140.39        141.13        20.79 o
  -4  10   3         71.38         83.52        15.65 o
  -3  10   3         43.85         66.29        17.84 o
  -2  10   3        395.60        402.67        17.34 o
  -1  10   3          3.00         10.96        20.35 o
   0  10   3        370.67        385.69        23.91 o
   1  10   3         36.79         51.44        22.61 o
   2  10   3         35.16         45.28        18.73 o
   3  10   3         21.88         46.43        13.44 o
   4  10   3          0.41         11.81        12.76 o
   5  10   3         83.44         79.88        12.74 o
   6  10   3          1.42          4.38        13.57 o
   7  10   3          0.07         18.43        12.76 o
   8  10   3          0.61         17.65        17.36 o
  -8  11   3          1.35        -13.86        23.57 o
  -7  11   3          8.37          5.39        17.20 o
  -6  11   3         17.18         34.68        19.94 o
  -5  11   3         11.02          9.06        17.68 o
  -4  11   3         92.16         95.83        14.95 o
  -3  11   3          0.14         13.86        15.94 o
  -2  11   3       1164.87       1157.23        19.86 o
  -1  11   3        108.95        111.54        16.80 o
   0  11   3         91.53        111.94        16.28 o
   1  11   3         78.64         77.41        20.23 o
   2  11   3          0.50         31.10        28.93 o
   3  11   3         61.94         82.73        17.45 o
   4  11   3         55.40         61.81        14.47 o
   5  11   3          4.20         20.52        16.84 o
   6  11   3         21.72         25.22        16.87 o
   7  11   3          0.37          9.00        12.65 o
   8  11   3          1.50          0.75        14.20 o
  -8  12   3          9.84          7.17        24.92 o
  -7  12   3         12.93         31.90        19.84 o
  -6  12   3          1.65         12.55        17.51 o
  -5  12   3          0.03         18.83        23.47 o
  -4  12   3        103.56        109.90        18.70 o
  -3  12   3          0.17          7.04        16.97 o
  -2  12   3         20.45         10.00        16.76 o
  -1  12   3         58.85         72.68        17.16 o
   0  12   3         13.55          7.75        21.14 o
   1  12   3        130.56        137.28        18.57 o
   2  12   3          0.94         -8.50        20.16 o
   3  12   3        255.75        235.55        19.77 o
   4  12   3         20.89         18.89        13.50 o
   5  12   3         14.34          8.02        15.32 o
   6  12   3         21.02          6.55        13.39 o
   7  12   3          1.13         -8.84        14.67 o
   8  12   3          2.33         12.42        16.22 o
  -8  13   3          1.52         11.62        25.31 o
  -7  13   3          1.09         23.70        20.33 o
  -6  13   3          1.86         25.57        16.63 o
  -5  13   3          1.89         13.63        17.80 o
  -4  13   3         36.59         66.32        16.22 o
  -3  13   3         85.56         82.49        16.94 o
  -2  13   3          3.03         16.49        19.53 o
  -1  13   3         14.00          5.97        17.69 o
   0  13   3          2.32         13.77        16.28 o
   1  13   3         85.63         84.46        18.37 o
   2  13   3          0.60          1.47        19.90 o
   3  13   3         14.88         35.92        22.23 o
   4  13   3         18.03         19.49        15.49 o
   5  13   3         25.39         39.65        19.24 o
   6  13   3          0.13         17.53        15.39 o
   7  13   3         29.39         43.94        17.59 o
  -8  14   3          0.19         -7.02        21.01 o
  -7  14   3          1.22          6.49        17.15 o
  -6  14   3          0.91         -8.72        19.86 o
  -5  14   3         39.73         32.83        17.64 o
  -4  14   3         20.11         36.45        15.92 o
  -3  14   3         11.70         24.82        18.48 o
  -2  14   3         19.06         13.94        16.34 o
  -1  14   3         17.37         10.88        19.36 o
   0  14   3        119.86        124.91        17.83 o
   1  14   3        112.57         94.17        20.41 o
   2  14   3         18.12         39.36        17.69 o
   3  14   3          7.40          8.04        16.92 o
   4  14   3         17.96         24.17        17.98 o
   5  14   3          1.38          5.14        15.55 o
   6  14   3         38.28         37.64        17.30 o
   7  14   3          0.49         38.96        15.98 o
  -7  15   3          0.92         15.26        17.88 o
  -6  15   3          8.38         40.75        20.72 o
  -5  15   3          5.67         26.42        20.36 o
  -4  15   3          6.26         18.59        16.22 o
  -3  15   3          8.47         21.46        14.15 o
  -2  15   3         69.97         64.46        16.31 o
  -1  15   3          4.17          8.28        17.26 o
   0  15   3          8.48         10.67        16.72 o
   1  15   3        155.07        140.08        18.30 o
   2  15   3          0.34          8.46        18.86 o
   3  15   3         52.21         50.41        21.40 o
   4  15   3         27.61         11.73        18.88 o
   5  15   3          0.01         21.66        13.14 o
   6  15   3         14.44          1.86        14.01 o
   7  15   3          0.71         29.04        15.97 o
  -7  16   3          2.18         23.54        18.72 o
  -6  16   3          4.12         24.71        20.07 o
  -5  16   3         10.19          6.20        20.61 o
  -4  16   3          9.50         18.85        16.61 o
  -3  16   3         11.18         30.69        14.80 o
  -2  16   3         56.12         45.87        16.60 o
  -1  16   3          3.36         -5.12        16.35 o
   0  16   3         29.35         39.36        18.38 o
   1  16   3         67.84         61.64        22.42 o
   2  16   3          9.75          0.82        18.94 o
   3  16   3         13.89          1.60        18.00 o
   4  16   3          1.41         20.27        18.17 o
   5  16   3          0.09         -3.24        17.30 o
   6  16   3          1.92         15.88        15.99 o
  -7  17   3          0.01         16.00        18.72 o
  -6  17   3          5.41         17.49        17.77 o
  -5  17   3         14.37         37.20        30.44 o
  -4  17   3          2.35         19.42        16.05 o
  -3  17   3         19.40         29.12        18.09 o
  -2  17   3        107.96        100.05        18.94 o
  -1  17   3          0.60         21.42        16.15 o
   0  17   3          1.51         17.29        17.08 o
   1  17   3          3.57          3.78        18.46 o
   2  17   3         45.93         68.47        19.03 o
   3  17   3          1.99         19.55        41.07 o
   4  17   3          0.17          2.11        16.15 o
   5  17   3          0.35         -5.17        14.49 o
   6  17   3          0.10          3.88        15.28 o
  -6  18   3          0.42          3.47        16.91 o
  -5  18   3          3.48         10.35        20.15 o
  -4  18   3          5.29          1.86        14.48 o
  -3  18   3          3.84          4.66        15.97 o
  -2  18   3          4.04         19.68        17.93 o
  -1  18   3          4.03         33.47        14.89 o
   0  18   3        108.05        116.03        18.89 o
   1  18   3         37.19         41.46        25.28 o
   2  18   3          3.10         24.96        21.65 o
   3  18   3          0.93        -12.75        20.94 o
   4  18   3          0.50          8.60        21.42 o
   5  18   3          3.35         26.24        13.76 o
  -5  19   3          3.06          1.27        21.16 o
  -4  19   3         10.88         17.44        15.82 o
  -3  19   3          6.33         18.42        17.86 o
  -2  19   3          6.17          4.50        19.02 o
  -1  19   3          0.00         15.00        17.12 o
   0  19   3         14.54         31.66        15.82 o
   1  19   3          3.73         17.99        18.89 o
   2  19   3          9.61         24.36        18.86 o
   3  19   3         11.80         23.90        18.45 o
   4  19   3          2.64         18.57        18.15 o
   5  19   3          0.66         21.58        18.30 o
  -5  20   3          2.66         29.40        21.60 o
  -4  20   3          0.06          1.24        16.74 o
  -3  20   3          1.23         10.12        14.56 o
  -2  20   3          8.65          0.82        16.15 o
  -1  20   3          3.49        -15.55        17.78 o
   0  20   3         24.29         45.50        18.12 o
   1  20   3         38.27         50.02        16.54 o
   2  20   3          7.77         20.02        20.89 o
   3  20   3          0.38         40.44        21.27 o
   4  20   3          2.23          4.86        18.71 o
  -4  21   3          0.11         15.57        15.59 o
  -3  21   3          7.35          9.70        16.49 o
  -2  21   3          0.92          7.03        16.79 o
  -1  21   3          6.55         -5.01        16.86 o
   0  21   3         14.41         12.07        15.73 o
   1  21   3          1.66          7.62        20.68 o
   2  21   3          0.15         29.09        18.33 o
   3  21   3          0.61        -20.58        19.19 o
  -3  22   3          2.36         21.75        18.55 o
  -2  22   3          0.00          1.87        16.05 o
  -1  22   3          0.67         -1.57        18.22 o
   0  22   3          2.10          8.18        16.54 o
   1  22   3          0.05         17.68        22.10 o
   2  22   3          0.11         23.94        21.85 o
  -1  23   3          0.47         21.82        16.59 o
   0  23   3          0.47         21.21        14.92 o
 -10   0   4          7.70          8.29        17.63 o
  -9   0   4         36.59         36.74        16.80 o
  -8   0   4         64.83         59.45        19.23 o
  -7   0   4          0.13         42.67        23.34 o
  -6   0   4          0.01          8.76        22.30 o
  -5   0   4         25.28         33.67        23.90 o
  -4   0   4          7.53         13.18        36.45 o
  -3   0   4       1815.66       1893.88        53.00 o
  -2   0   4          0.01         23.30        29.60 o
  -1   0   4       2198.15       2153.84        48.37 o
   0   0   4        487.62        480.27        33.01 o
   1   0   4        953.13        948.15        32.69 o
   2   0   4        180.75        165.48        28.80 o
   3   0   4        356.14        362.92        27.11 o
   4   0   4          7.80         13.44        23.40 o
   5   0   4         52.80         72.49        20.13 o
   6   0   4          4.81         -2.40        36.39 o
   7   0   4          0.03         19.96        23.29 o
   8   0   4          0.16         54.05        25.24 o
   9   0   4          3.37         16.77        26.35 o
 -10   1   4          0.01          3.41        15.70 o
  -9   1   4          0.23         14.10        14.89 o
  -8   1   4         13.58         26.74        16.43 o
  -7   1   4        100.97        123.16        16.24 o
  -6   1   4          3.33         -3.87        11.31 o
  -5   1   4          0.99         -1.62        15.11 o
  -4   1   4        143.24        137.74        21.74 o
  -3   1   4       1022.91       1071.28        33.00 o
  -2   1   4         76.03         98.08        21.32 o
  -1   1   4          8.34          6.11        25.06 o
   0   1   4         49.43         41.55        25.71 o
   1   1   4         29.32         40.18        20.10 o
   2   1   4        243.07        239.83        19.10 o
   3   1   4       1395.76       1393.61        21.18 o
   4   1   4          0.42         33.01        15.13 o
   5   1   4          5.68         18.45        13.58 o
   6   1   4         48.08         84.93        15.01 o
   7   1   4         14.09          9.99        14.78 o
   8   1   4          6.58         15.89        16.84 o
   9   1   4          0.46        -29.14        20.52 o
  -9   2   4          7.26         27.84        16.86 o
  -8   2   4          0.43          6.94        14.50 o
  -7   2   4          7.13        -11.06        13.49 o
  -6   2   4         26.46         43.09        16.01 o
  -5   2   4        111.24        138.53        17.30 o
  -4   2   4        233.98        226.10        18.72 o
  -3   2   4        117.71        139.93        22.63 o
  -2   2   4         40.10         20.48        21.23 o
  -1   2   4        634.11        633.42        28.06 o
   0   2   4         14.63         35.58        25.75 o
   1   2   4       1148.15       1099.47        23.17 o
   2   2   4        340.16        343.24        18.85 o
   3   2   4         30.30         34.73        15.13 o
   4   2   4         69.13         66.98        13.53 o
   5   2   4         28.17         43.22        15.41 o
   6   2   4          0.33          4.80        18.83 o
   7   2   4         14.54         36.02        17.57 o
   8   2   4         22.23         -0.97        16.29 o
   9   2   4          7.62          9.74        20.45 o
  -9   3   4          0.37         -5.56        18.93 o
  -8   3   4         40.11         47.75        16.43 o
  -7   3   4          6.97          7.26        16.04 o
  -6   3   4          0.00          6.54        20.02 o
  -5   3   4          5.11          2.06        22.86 o
  -4   3   4         11.34          1.32        19.91 o
  -3   3   4        225.57        218.77        19.27 o
  -2   3   4         46.49         66.75        26.13 o
  -1   3   4          7.66         21.19        21.87 o
   0   3   4       1085.60       1059.40        28.30 o
   1   3   4        286.95        255.69        21.48 o
   2   3   4        767.97        761.88        21.86 o
   3   3   4          3.91         25.76        15.63 o
   4   3   4         26.94         41.94        13.96 o
   5   3   4          0.06        -18.24        19.66 o
   6   3   4          0.38         -3.03        14.59 o
   7   3   4          0.22         10.59        16.94 o
   8   3   4         10.12         22.31        16.35 o
   9   3   4          4.08         30.73        18.28 o
  -9   4   4          0.41         27.24        19.18 o
  -8   4   4         17.80         57.49        18.74 o
  -7   4   4          4.03        -19.31        23.45 o
  -6   4   4         14.15         25.10        18.45 o
  -5   4   4         71.06         55.60        19.76 o
  -4   4   4        282.61        230.71        25.60 o
  -3   4   4        229.64        230.08        19.90 o
  -2   4   4         43.83         61.73        22.17 o
  -1   4   4         46.48         52.52        30.11 o
   0   4   4       1774.32       1798.64        32.11 o
   1   4   4         68.96         52.26        20.64 o
   2   4   4       1416.15       1395.05        31.72 o
   3   4   4        324.39        343.73        19.72 o
   4   4   4         27.97         39.00        15.84 o
   5   4   4         54.68         77.58        22.84 o
   6   4   4         38.67         49.84        15.70 o
   7   4   4         42.56         29.96        17.04 o
   8   4   4          1.30         24.23        19.34 o
   9   4   4          0.18         37.69        17.79 o
  -9   5   4         15.59          9.85        17.06 o
  -8   5   4          0.45          1.38        19.19 o
  -7   5   4          0.18         -7.31        19.93 o
  -6   5   4         90.54         73.38        21.10 o
  -5   5   4         10.59        -18.86        24.63 o
  -4   5   4          3.12         20.23        17.84 o
  -3   5   4         30.87         34.27        18.76 o
  -2   5   4        219.77        161.82        18.76 o
  -1   5   4        411.28        386.53        27.32 o
   0   5   4        396.00        378.97        25.90 o
   1   5   4        201.28        207.99        19.85 o
   2   5   4          5.55         13.29        17.16 o
   3   5   4        206.13        209.54        21.09 o
   4   5   4        308.82        323.65        23.94 o
   5   5   4        417.91        398.78        19.90 o
   6   5   4         39.35         31.45        16.18 o
   7   5   4          3.67         10.27        14.75 o
   8   5   4         11.77         17.21        16.66 o
  -9   6   4          0.53        -11.92        17.69 o
  -8   6   4          0.31         -0.99        19.62 o
  -7   6   4          2.63         10.62        19.75 o
  -6   6   4          7.93         12.09        25.17 o
  -5   6   4          0.00          2.33        20.88 o
  -4   6   4        998.81       1030.36        28.46 o
  -3   6   4         56.32         70.22        19.51 o
  -2   6   4         51.10         50.05        20.56 o
  -1   6   4         39.19         52.75        24.79 o
   0   6   4         72.09         94.92        25.57 o
   1   6   4         48.23         35.88        24.37 o
   2   6   4         20.47         20.59        19.12 o
   3   6   4        114.29        114.72        18.30 o
   4   6   4          0.02         -4.97        15.94 o
   5   6   4          5.24         18.58        19.03 o
   6   6   4         71.76         61.23        13.30 o
   7   6   4         10.29         21.31        17.63 o
   8   6   4          5.07          3.39        18.00 o
  -9   7   4          0.09         15.22        15.98 o
  -8   7   4          2.17         13.68        40.83 o
  -7   7   4         13.02         54.59        38.67 o
  -6   7   4        355.30        369.94        26.04 o
  -5   7   4        180.79        178.54        26.44 o
  -4   7   4        311.97        313.52        18.33 o
  -3   7   4        177.59        178.36        23.83 o
  -2   7   4        519.07        518.86        22.93 o
  -1   7   4          7.22         19.40        24.74 o
   0   7   4         19.47         22.85        18.97 o
   1   7   4          0.17         15.62        16.68 o
   2   7   4         93.20         99.71        16.43 o
   3   7   4        182.86        150.65        23.43 o
   4   7   4         16.03         19.68        15.16 o
   5   7   4          2.34         39.65        16.70 o
   6   7   4         73.47         65.36        14.78 o
   7   7   4         12.72         21.20        14.72 o
   8   7   4          0.02         -3.11        19.28 o
  -9   8   4          0.38        -16.91        15.88 o
  -8   8   4          6.83         21.63        18.21 o
  -7   8   4         69.70         74.88        25.83 o
  -6   8   4        520.89        513.76        22.94 o
  -5   8   4        493.16        362.23        68.27 o
  -4   8   4          0.05         24.98        18.07 o
  -3   8   4        482.38        473.27        24.34 o
  -2   8   4         46.52         65.09        25.22 o
  -1   8   4        290.53        276.20        24.41 o
   0   8   4         57.46         48.32        20.69 o
   1   8   4          4.41          8.47        16.78 o
   2   8   4         83.01         91.01        16.09 o
   3   8   4         40.65         47.57        20.05 o
   4   8   4          6.15         10.84        13.43 o
   5   8   4         13.78         -1.47        22.99 o
   6   8   4          0.68         13.46        17.00 o
   7   8   4          3.28          9.30        19.24 o
   8   8   4          1.03         -6.86        15.64 o
  -9   9   4          2.98         14.83        17.88 o
  -8   9   4         14.63         15.80        18.20 o
  -7   9   4          2.47          1.52        24.36 o
  -6   9   4          0.76          1.22        24.31 o
  -5   9   4         15.89         22.80        23.30 o
  -4   9   4          1.02          9.86        20.89 o
  -3   9   4         10.38          7.34        27.84 o
  -2   9   4          2.53         25.62        17.16 o
  -1   9   4         86.38         82.88        26.84 o
   0   9   4          7.29          7.13        19.57 o
   1   9   4          9.26         18.08        18.22 o
   2   9   4          0.07         19.86        15.60 o
   3   9   4         44.26         54.86        13.56 o
   4   9   4         41.42         32.02        15.37 o
   5   9   4          7.36         11.49        15.55 o
   6   9   4          6.77        -14.16        16.21 o
   7   9   4          4.31         25.18        13.60 o
   8   9   4          0.01          3.55        14.60 o
  -9  10   4          0.12         13.36        16.24 o
  -8  10   4          0.33         -8.58        28.09 o
  -7  10   4         50.67         88.23        24.28 o
  -6  10   4        172.72        173.14        25.26 o
  -5  10   4        705.77        673.12        30.67 o
  -4  10   4        217.11        204.88        21.53 o
  -3  10   4         85.96         67.15        20.00 o
  -2  10   4          4.23         11.94        17.86 o
  -1  10   4         80.26        124.55        24.74 o
   0  10   4         13.71         24.07        20.03 o
   1  10   4         73.60         76.80        17.78 o
   2  10   4          4.61         -6.88        15.79 o
   3  10   4          2.86         10.89        16.06 o
   4  10   4          0.00         20.46        17.13 o
   5  10   4         22.83         18.29        13.67 o
   6  10   4          7.04         26.89        14.92 o
   7  10   4          0.47         23.26        15.36 o
   8  10   4          2.44         16.03        17.11 o
  -8  11   4          3.67          2.40        21.49 o
  -7  11   4         37.87          2.70        20.04 o
  -6  11   4          4.74         31.49        24.65 o
  -5  11   4         29.45         70.77        31.52 o
  -4  11   4         91.44         99.94        15.62 o
  -3  11   4        243.89        253.98        15.84 o
  -2  11   4         50.39         35.43        18.46 o
  -1  11   4        131.81        130.84        22.81 o
   0  11   4          0.90         25.20        21.35 o
   1  11   4         13.83         58.89        24.48 o
   2  11   4          0.07         12.75        18.06 o
   3  11   4          9.91         -4.57        18.31 o
   4  11   4         47.01         44.20        14.29 o
   5  11   4          4.36         11.48        15.70 o
   6  11   4          0.16         -0.98        15.55 o
   7  11   4          0.63         -9.40        14.43 o
   8  11   4          0.14         18.65        14.28 o
  -8  12   4          1.45         32.58        17.60 o
  -7  12   4          0.74        -19.86        19.89 o
  -6  12   4          2.10         25.27        23.49 o
  -5  12   4         12.65          2.74        16.56 o
  -4  12   4         60.17         68.05        17.07 o
  -3  12   4         12.86         24.39        15.16 o
  -2  12   4         65.01         81.88        20.51 o
  -1  12   4         18.28         25.41        18.10 o
   0  12   4          0.87          9.12        24.18 o
   1  12   4         36.62         62.63        22.76 o
   2  12   4          0.02          2.26        16.71 o
   3  12   4          0.15          2.11        14.81 o
   4  12   4         46.73         54.80        18.84 o
   5  12   4         16.73          2.25        17.54 o
   6  12   4         25.25         24.92        13.72 o
   7  12   4          1.75         13.46        15.99 o
  -8  13   4          1.32         13.53        20.74 o
  -7  13   4          3.95         14.62        20.86 o
  -6  13   4          0.00         20.81        25.24 o
  -5  13   4          1.82          8.92        15.11 o
  -4  13   4          0.70         10.24        17.17 o
  -3  13   4          0.40         16.28        16.79 o
  -2  13   4          0.91          4.51        16.07 o
  -1  13   4        179.63        179.63        18.56 o
   0  13   4        234.60        270.17        22.17 o
   1  13   4         21.19         54.70        22.58 o
   2  13   4          1.48        -10.44        19.25 o
   3  13   4          7.69        -14.79        17.54 o
   4  13   4         66.92         42.16        17.22 o
   5  13   4         31.54          8.18        21.74 o
   6  13   4          5.14         10.94        15.51 o
   7  13   4          0.38         -7.18        15.91 o
  -7  14   4          0.69         18.24        20.37 o
  -6  14   4          0.10         26.60        17.42 o
  -5  14   4          0.89          6.49        17.20 o
  -4  14   4          1.31          1.85        16.24 o
  -3  14   4         25.01         21.86        16.82 o
  -2  14   4         16.78         53.33        22.68 o
  -1  14   4         14.84         47.51        17.81 o
   0  14   4         29.79          9.09        20.68 o
   1  14   4        128.29        148.47        23.06 o
   2  14   4        411.05        410.23        21.12 o
   3  14   4         15.54          3.92        15.60 o
   4  14   4          0.78         18.78        17.76 o
   5  14   4         17.44         24.96        14.77 o
   6  14   4         16.02         22.28        15.83 o
   7  14   4         11.53         18.52        14.43 o
  -7  15   4          6.18         23.21        25.62 o
  -6  15   4          4.35          3.68        17.98 o
  -5  15   4          3.20         -8.68        15.40 o
  -4  15   4          1.27          5.75        16.09 o
  -3  15   4          4.82         20.75        16.12 o
  -2  15   4         74.78         90.98        18.60 o
  -1  15   4         47.31         56.05        17.82 o
   0  15   4          0.02         -1.89        18.84 o
   1  15   4          3.57         42.33        28.58 o
   2  15   4        156.81        155.51        22.12 o
   3  15   4          7.42         -0.27        17.55 o
   4  15   4         24.00         25.19        14.52 o
   5  15   4          1.07          9.97        15.46 o
   6  15   4          0.31         -2.57        16.12 o
  -7  16   4          0.66         25.70        21.77 o
  -6  16   4          0.33         -6.99        18.46 o
  -5  16   4          0.18        -10.00        15.24 o
  -4  16   4         54.73         52.69        15.32 o
  -3  16   4         37.80         40.14        18.58 o
  -2  16   4          0.01         24.99        16.38 o
  -1  16   4          1.21         15.82        19.55 o
   0  16   4         20.74         26.76        22.01 o
   1  16   4         59.24         86.61        30.55 o
   2  16   4          0.39         20.47        21.42 o
   3  16   4         10.97         11.51        17.80 o
   4  16   4          7.53          5.03        17.56 o
   5  16   4          0.02         10.54        15.65 o
   6  16   4          0.69          2.57        16.58 o
  -6  17   4          0.63         10.73        21.38 o
  -5  17   4          1.82         10.98        16.05 o
  -4  17   4         19.25         29.46        16.15 o
  -3  17   4          9.13         24.09        17.11 o
  -2  17   4         86.02         97.74        18.43 o
  -1  17   4        119.74        130.39        19.53 o
   0  17   4         19.87         15.32        16.92 o
   1  17   4          3.46          5.87        16.77 o
   2  17   4          0.52          6.59        21.91 o
   3  17   4         20.10         15.73        18.49 o
   4  17   4          1.20         -0.07        15.88 o
   5  17   4          1.86         35.43        23.57 o
  -6  18   4          0.61          6.72        22.55 o
  -5  18   4          0.10         -7.18        16.16 o
  -4  18   4         11.56         16.41        17.80 o
  -3  18   4          3.30          0.38        16.63 o
  -2  18   4          5.94         23.91        16.54 o
  -1  18   4         27.87         32.83        19.07 o
   0  18   4          0.83          5.86        18.74 o
   1  18   4         32.16         32.64        22.45 o
   2  18   4          2.52         -4.66        23.37 o
   3  18   4          0.01         20.41        18.59 o
   4  18   4          3.49         -4.76        16.22 o
   5  18   4          0.27         -5.93        15.26 o
  -5  19   4          0.38         17.43        17.26 o
  -4  19   4          0.02         13.99        16.07 o
  -3  19   4         11.49         18.86        16.70 o
  -2  19   4          0.04         15.76        18.99 o
  -1  19   4          4.01         13.67        17.38 o
   0  19   4          5.57          5.92        19.44 o
   1  19   4         19.43         33.35        18.61 o
   2  19   4          0.02        -13.23        21.23 o
   3  19   4         10.74         30.01        19.46 o
   4  19   4          0.23         32.78        18.03 o
  -4  20   4          3.43          2.99        20.67 o
  -3  20   4          6.46         10.54        17.07 o
  -2  20   4          0.18         15.79        17.04 o
  -1  20   4         19.13         17.88        16.58 o
   0  20   4          8.10         17.98        19.28 o
   1  20   4         36.08         19.03        20.08 o
   2  20   4          0.68         40.29        29.96 o
   3  20   4          0.20          0.12        18.82 o
   4  20   4          0.00         26.56        18.65 o
  -4  21   4          0.00         17.64        16.89 o
  -3  21   4          0.24          8.11        17.27 o
  -2  21   4          4.91         -0.10        20.36 o
  -1  21   4         13.73         22.86        17.04 o
   0  21   4         15.98         45.68        45.95 o
   1  21   4          3.00          1.23        21.98 o
   2  21   4          1.96          9.33        19.03 o
   3  21   4          0.22         26.30        20.92 o
  -2  22   4          0.62         -1.13        17.55 o
  -1  22   4          0.49         12.70        17.26 o
   0  22   4         10.16          8.09        17.22 o
   1  22   4          3.23         15.91        21.84 o
  -9   1   5         23.21         22.49        17.73 o
  -8   1   5         12.08         -2.98        14.19 o
  -7   1   5         45.19         44.24        16.86 o
  -6   1   5         25.49         22.11        16.01 o
  -5   1   5          8.77         43.32        16.90 o
  -4   1   5        117.83        204.51        26.11 o
  -3   1   5        193.11        178.57        23.23 o
  -2   1   5         45.70         60.03        19.76 o
  -1   1   5        502.40        469.47        24.47 o
   0   1   5        297.39        289.50        20.67 o
   1   1   5         10.10          8.08        18.55 o
   2   1   5         19.07         26.24        16.65 o
   3   1   5          0.76         42.87        17.81 o
   4   1   5         22.69         44.47        14.73 o
   5   1   5          5.44          8.85        14.10 o
   6   1   5          0.23         20.97        13.11 o
   7   1   5          9.20          6.38        15.30 o
   8   1   5          0.35          9.36        15.41 o
  -9   2   5          0.83          0.62        14.88 o
  -8   2   5          2.52         21.36        16.30 o
  -7   2   5          3.49         16.39        14.14 o
  -6   2   5          0.55          7.92        18.52 o
  -5   2   5          2.08         10.99        19.42 o
  -4   2   5         34.76         40.40        26.08 o
  -3   2   5        167.60        159.06        17.47 o
  -2   2   5         56.28         39.43        20.69 o
  -1   2   5        184.78        219.15        20.00 o
   0   2   5        459.41        448.83        23.12 o
   1   2   5        817.76        784.63        21.68 o
   2   2   5        277.84        273.45        16.84 o
   3   2   5         71.25         53.61        18.08 o
   4   2   5          0.13        -14.13        13.34 o
   5   2   5          0.05         18.06        13.78 o
   6   2   5          1.72         19.80        14.80 o
   7   2   5         10.80         14.92        16.93 o
   8   2   5         12.73          7.42        15.94 o
  -9   3   5          0.21          3.81        12.63 o
  -8   3   5          5.91         26.66        14.86 o
  -7   3   5         49.38         31.86        17.03 o
  -6   3   5         41.10         26.78        17.18 o
  -5   3   5          0.30         32.72        19.41 o
  -4   3   5         42.49         48.26        19.68 o
  -3   3   5        266.68        281.05        23.16 o
  -2   3   5        123.71        117.82        19.59 o
  -1   3   5         10.69          4.95        20.69 o
   0   3   5        500.84        489.34        20.91 o
   1   3   5       2547.24       2422.24        29.53 o
   2   3   5        190.66        216.84        17.89 o
   3   3   5         68.53         74.60        16.15 o
   4   3   5          9.18         48.73        15.43 o
   5   3   5         11.92         14.82        13.63 o
   6   3   5          0.56        -11.80        16.06 o
   7   3   5          9.22         10.37        22.22 o
   8   3   5          0.03         23.96        15.33 o
  -9   4   5          0.84         10.30        15.56 o
  -8   4   5          2.15          6.19        16.89 o
  -7   4   5          4.56         22.87        16.71 o
  -6   4   5         13.78         30.54        19.99 o
  -5   4   5         30.55         36.50        20.50 o
  -4   4   5         64.64         60.10        15.88 o
  -3   4   5        598.27        585.88        19.26 o
  -2   4   5         13.82         -1.74        22.16 o
  -1   4   5       1087.92       1138.21        29.45 o
   0   4   5         14.28         10.43        20.99 o
   1   4   5        940.86        897.37        21.25 o
   2   4   5         10.09         19.22        16.61 o
   3   4   5         18.47         20.29        17.21 o
   4   4   5        147.77        149.17        17.18 o
   5   4   5          0.69          5.47        14.63 o
   6   4   5          1.14          1.82        16.11 o
   7   4   5          1.68        -13.47        14.80 o
   8   4   5          0.88         21.53        13.48 o
  -9   5   5          0.23         28.45        15.71 o
  -8   5   5         13.24          4.14        13.53 o
  -7   5   5          0.20         25.87        16.36 o
  -6   5   5         40.37         43.88        17.03 o
  -5   5   5         25.59         50.24        17.69 o
  -4   5   5          2.76         10.31        15.75 o
  -3   5   5        249.74        220.49        19.50 o
  -2   5   5          0.00         -3.66        23.82 o
  -1   5   5       1457.84       1477.04        35.25 o
   0   5   5        526.95        535.67        23.02 o
   1   5   5         89.52         83.73        18.72 o
   2   5   5        464.91        471.90        20.16 o
   3   5   5         14.80         14.03        16.21 o
   4   5   5         91.54         87.77        18.48 o
   5   5   5          3.11         -2.44        19.40 o
   6   5   5          3.60         -9.58        15.23 o
   7   5   5          0.00         15.57        16.92 o
   8   5   5          0.00        -14.42        17.67 o
  -9   6   5          7.71         23.84        17.35 o
  -8   6   5          2.98         16.93        24.51 o
  -7   6   5         15.46         -1.50        19.70 o
  -6   6   5         27.49         26.19        23.59 o
  -5   6   5         37.07         34.98        17.60 o
  -4   6   5          0.02         12.99        15.77 o
  -3   6   5        308.24        324.12        19.32 o
  -2   6   5         23.48         23.27        23.48 o
  -1   6   5       2363.11       2347.74        76.58 o
   0   6   5        365.93        355.12        21.33 o
   1   6   5         28.73         47.67        20.15 o
   2   6   5        170.87        161.05        19.80 o
   3   6   5         10.90         20.08        14.87 o
   4   6   5         12.01         38.49        20.22 o
   5   6   5          0.13         -3.39        16.55 o
   6   6   5         15.18          3.60        14.61 o
   7   6   5          1.09         22.42        16.60 o
   8   6   5          0.14         23.88        19.47 o
  -9   7   5          4.01         -2.14        16.62 o
  -8   7   5          6.97          3.16        20.76 o
  -7   7   5          7.87         24.50        19.37 o
  -6   7   5        173.69        116.10        35.92 o
  -5   7   5        229.72        245.82        23.14 o
  -4   7   5         17.42          7.02        16.48 o
  -3   7   5        356.54        346.52        19.81 o
  -2   7   5         40.49         37.51        28.08 o
  -1   7   5        172.69        226.38        40.40 o
   0   7   5          1.79          6.96        25.06 o
   1   7   5        250.86        250.36        21.62 o
   2   7   5        130.31        153.78        22.06 o
   3   7   5          0.32         10.22        18.63 o
   4   7   5         22.92         27.92        16.92 o
   5   7   5         12.31          2.60        18.87 o
   6   7   5          9.09          4.32        14.91 o
   7   7   5          1.24         45.24        16.40 o
   8   7   5          0.55         16.41        21.51 o
  -9   8   5          0.02          7.17        18.32 o
  -8   8   5          3.72         32.88        19.33 o
  -7   8   5          1.42          0.76        19.89 o
  -6   8   5         23.05         40.66        20.18 o
  -5   8   5         69.69         49.30        26.66 o
  -4   8   5        145.68        164.75        18.78 o
  -3   8   5         53.63         59.27        18.97 o
  -2   8   5          5.06         25.18        27.40 o
  -1   8   5         18.16         40.21        20.01 o
   0   8   5         43.25         69.00        20.16 o
   1   8   5          1.45         15.94        18.34 o
   2   8   5         14.08          5.63        16.52 o
   3   8   5         65.37         48.16        19.03 o
   4   8   5         42.54         29.64        17.35 o
   5   8   5          3.96          2.92        13.55 o
   6   8   5          1.16          6.55        22.27 o
   7   8   5          9.08         22.08        22.21 o
   8   8   5          0.44         22.89        17.42 o
  -9   9   5         11.32         39.12        26.42 o
  -8   9   5          0.00         19.90        20.23 o
  -7   9   5         19.31          4.64        22.58 o
  -6   9   5        139.65        127.40        20.80 o
  -5   9   5          3.37         -4.37        17.82 o
  -4   9   5        505.77        489.03        21.20 o
  -3   9   5        343.89        360.94        23.52 o
  -2   9   5         11.00         40.49        39.67 o
  -1   9   5         54.01         78.01        27.72 o
   0   9   5        167.44        182.79        28.19 o
   1   9   5         46.23         50.39        19.07 o
   2   9   5         56.17         68.84        18.30 o
   3   9   5         90.73         77.35        18.18 o
   4   9   5         20.06         40.15        17.28 o
   5   9   5         76.25        100.75        19.46 o
   6   9   5         10.35         33.69        16.65 o
   7   9   5          3.77         32.58        21.06 o
   8   9   5          0.01         33.70        20.19 o
  -8  10   5          6.37         -3.66        25.21 o
  -7  10   5          1.73         29.17        20.05 o
  -6  10   5         30.34         28.06        21.58 o
  -5  10   5        120.86        103.34        17.67 o
  -4  10   5          1.86         17.43        16.57 o
  -3  10   5          3.38          1.64        17.43 o
  -2  10   5         93.03        130.46        23.15 o
  -1  10   5         64.40         50.40        22.47 o
   0  10   5         18.32         14.83        25.28 o
   1  10   5         32.55         39.99        18.68 o
   2  10   5          1.15         22.18        17.25 o
   3  10   5         96.61         93.25        14.67 o
   4  10   5         38.90         44.31        12.89 o
   5  10   5          0.27         14.62        15.65 o
   6  10   5          0.45          9.26        11.68 o
   7  10   5          9.62         16.91        20.04 o
  -8  11   5          0.01         34.31        25.80 o
  -7  11   5          4.35          4.27        24.97 o
  -6  11   5         51.52         36.52        26.05 o
  -5  11   5          0.06         25.15        20.10 o
  -4  11   5          7.72         30.17        17.83 o
  -3  11   5        124.70        128.08        20.04 o
  -2  11   5         13.78         28.23        24.44 o
  -1  11   5         71.69         66.44        27.02 o
   0  11   5          6.59         19.78        17.55 o
   1  11   5         41.92         28.99        18.50 o
   2  11   5         22.02         21.75        17.49 o
   3  11   5          0.17         12.55        16.02 o
   4  11   5         51.32         41.06        15.67 o
   5  11   5         19.36         28.60        14.63 o
   6  11   5          0.71         10.15        16.69 o
   7  11   5          0.05         15.19        17.34 o
  -8  12   5          0.89         14.81        27.90 o
  -7  12   5          1.87         10.44        25.55 o
  -6  12   5          8.49          0.17        25.22 o
  -5  12   5          0.00         -4.94        17.21 o
  -4  12   5         14.14         41.38        21.36 o
  -3  12   5        135.47        131.43        17.71 o
  -2  12   5          0.06          5.36        18.54 o
  -1  12   5        345.72        358.86        31.19 o
   0  12   5         77.98         76.41        19.72 o
   1  12   5          1.28         26.07        15.85 o
   2  12   5        148.28        137.59        14.86 o
   3  12   5          0.03         20.31        14.99 o
   4  12   5          4.99        -10.09        15.15 o
   5  12   5         13.92         20.24        14.66 o
   6  12   5         16.59          6.38        17.17 o
   7  12   5          0.02          4.29        17.45 o
  -8  13   5          1.45         36.94        27.48 o
  -7  13   5          5.12        -32.99        25.09 o
  -6  13   5         12.19         15.56        27.73 o
  -5  13   5          2.63         12.32        20.99 o
  -4  13   5         12.74         27.59        18.52 o
  -3  13   5        105.49        101.93        19.00 o
  -2  13   5         74.76         74.54        33.36 o
  -1  13   5         46.38         65.74        18.75 o
   0  13   5         60.87         35.74        21.71 o
   1  13   5         18.91         16.76        15.90 o
   2  13   5        124.32        111.04        15.95 o
   3  13   5         68.89         72.62        17.11 o
   4  13   5        114.77        129.96        14.85 o
   5  13   5          0.87         -1.91        15.18 o
   6  13   5          0.08         23.22        13.18 o
   7  13   5          0.10        -15.60        16.29 o
  -7  14   5          0.22        -15.14        26.10 o
  -6  14   5          2.26         36.48        26.94 o
  -5  14   5          1.26          3.21        15.40 o
  -4  14   5         41.76         48.09        16.20 o
  -3  14   5         46.25         55.70        18.53 o
  -2  14   5          1.52         12.56        18.87 o
  -1  14   5         11.59         -2.89        18.07 o
   0  14   5          4.98          3.16        16.07 o
   1  14   5         23.31         31.62        16.06 o
   2  14   5          0.86          6.36        16.47 o
   3  14   5          2.95         23.09        15.22 o
   4  14   5          0.42         27.77        15.56 o
   5  14   5          5.39         29.18        17.65 o
   6  14   5          0.27         27.34        14.60 o
  -7  15   5          0.42         21.35        21.04 o
  -6  15   5          4.46          8.06        24.39 o
  -5  15   5          0.08          9.54        15.56 o
  -4  15   5          0.59         -7.49        18.12 o
  -3  15   5         43.81         29.77        19.86 o
  -2  15   5         21.22         48.64        23.24 o
  -1  15   5         13.63         41.78        16.86 o
   0  15   5         24.84         34.49        23.29 o
   1  15   5         50.86         64.39        20.02 o
   2  15   5         64.76         61.09        15.65 o
   3  15   5          7.56          4.62        15.15 o
   4  15   5          2.62         20.80        15.86 o
   5  15   5          3.31         29.32        15.74 o
   6  15   5          2.52         15.34        14.72 o
  -6  16   5          0.06         -0.93        27.46 o
  -5  16   5          0.19          5.03        17.65 o
  -4  16   5          0.01          9.49        16.32 o
  -3  16   5         17.04          1.18        17.31 o
  -2  16   5          0.42         27.94        17.94 o
  -1  16   5         49.39         59.75        19.43 o
   0  16   5         16.42          9.90        17.49 o
   1  16   5          2.97         -8.77        18.05 o
   2  16   5         18.54         19.74        18.09 o
   3  16   5         13.72         18.44        18.68 o
   4  16   5          0.83         11.75        17.51 o
   5  16   5          0.97          3.42        17.96 o
  -6  17   5          2.65         40.35        21.35 o
  -5  17   5          1.08         32.43        26.06 o
  -4  17   5          9.16         36.79        17.14 o
  -3  17   5          2.00          1.23        17.49 o
  -2  17   5          4.40          0.99        18.16 o
  -1  17   5         20.91          1.75        19.80 o
   0  17   5         13.03         12.56        16.64 o
   1  17   5         17.52         28.27        17.11 o
   2  17   5          2.27         17.24        18.27 o
   3  17   5          0.17          2.83        17.71 o
   4  17   5          0.11         20.72        17.82 o
   5  17   5          0.94         -6.00        14.83 o
  -5  18   5          1.28          3.92        17.18 o
  -4  18   5          7.16         13.08        19.19 o
  -3  18   5          0.00          3.43        16.79 o
  -2  18   5          0.01         24.00        17.28 o
  -1  18   5          3.53         11.27        23.28 o
   0  18   5          4.88         26.77        22.50 o
   1  18   5          0.05         15.64        23.03 o
   2  18   5          0.15         11.70        18.99 o
   3  18   5          0.74         -5.81        19.11 o
   4  18   5          0.78         21.85        16.45 o
  -5  19   5          0.06         -5.18        17.26 o
  -4  19   5          5.48         -6.08        15.41 o
  -3  19   5          3.85         -1.35        17.66 o
  -2  19   5          0.32         18.41        17.22 o
  -1  19   5          2.15         22.88        18.77 o
   0  19   5          8.20         20.69        18.94 o
   1  19   5         10.92         -0.38        17.35 o
   2  19   5          6.61         13.91        16.43 o
   3  19   5          0.37          4.61        18.68 o
   4  19   5          3.12         12.71        16.74 o
  -4  20   5          1.34         26.82        20.24 o
  -3  20   5          1.93         29.94        21.36 o
  -2  20   5          0.01        -10.50        17.06 o
  -1  20   5          6.57         28.17        19.71 o
   0  20   5          2.25         15.94        22.77 o
   1  20   5         12.89         17.34        22.36 o
   2  20   5          2.35          9.83        17.38 o
   3  20   5          1.21         -0.25        16.81 o
  -3  21   5          0.72         21.82        16.93 o
  -2  21   5          0.10          0.56        23.71 o
  -1  21   5          6.05         -8.52        20.50 o
   0  21   5          0.43          0.11        19.62 o
   1  21   5         12.66         32.22        30.93 o
   2  21   5          4.03         11.90        15.39 o
  -9   0   6         29.63         41.71        17.97 o
  -8   0   6          1.47         22.09        23.12 o
  -7   0   6         17.62         -1.48        18.76 o
  -6   0   6         11.83         63.38        32.90 o
  -5   0   6          2.42         33.23        35.14 o
  -4   0   6         25.36         24.14        36.73 o
  -3   0   6        169.26        157.00        25.64 o
  -2   0   6        434.35        456.65        29.50 o
  -1   0   6          0.33          8.38        28.15 o
   0   0   6        101.29        111.28        23.70 o
   1   0   6         27.92         19.30        28.50 o
   2   0   6        196.77        176.69        44.26 o
   3   0   6        183.50        178.67        25.28 o
   4   0   6          4.22         18.94        26.03 o
   5   0   6         19.88         32.30        24.10 o
   6   0   6          7.99          4.34        24.33 o
   7   0   6         10.43          4.10        20.01 o
   8   0   6          4.68         31.30        20.45 o
  -9   1   6          1.79         22.68        17.34 o
  -8   1   6         17.46         -3.12        16.66 o
  -7   1   6          0.02         -0.86        14.88 o
  -6   1   6          3.28         19.69        18.83 o
  -5   1   6        104.03         94.17        25.13 o
  -4   1   6         61.79         52.70        26.50 o
  -3   1   6         24.07         34.98        21.65 o
  -2   1   6        102.73        101.34        19.37 o
  -1   1   6          6.26          9.09        16.40 o
   0   1   6         87.86         94.62        18.69 o
   1   1   6         76.31        100.72        18.11 o
   2   1   6         50.60         44.34        18.88 o
   3   1   6         66.56         58.78        15.79 o
   4   1   6         42.59         45.86        14.22 o
   5   1   6          5.21         12.74        15.52 o
   6   1   6         24.48         21.75        12.47 o
   7   1   6          2.96         35.94        17.04 o
   8   1   6          3.07         26.88        25.38 o
  -9   2   6         11.85         25.94        15.17 o
  -8   2   6          1.13         24.11        14.66 o
  -7   2   6         58.89         40.68        14.15 o
  -6   2   6         19.58         29.59        19.20 o
  -5   2   6          2.79          0.70        27.48 o
  -4   2   6          8.00         16.25        20.88 o
  -3   2   6        273.76        288.05        24.23 o
  -2   2   6        606.81        617.75        23.28 o
  -1   2   6          6.95         22.77        20.02 o
   0   2   6        264.74        269.71        19.93 o
   1   2   6         33.45         15.32        15.94 o
   2   2   6        154.05        147.59        24.77 o
   3   2   6        129.96        145.94        17.31 o
   4   2   6         21.54         26.30        16.59 o
   5   2   6          3.67         11.76        12.25 o
   6   2   6          0.36          8.87        14.83 o
   7   2   6          0.07         -8.50        20.01 o
   8   2   6          2.44         28.84        20.87 o
  -9   3   6          3.45         23.60        14.38 o
  -8   3   6          1.95          3.20        13.78 o
  -7   3   6         20.92         20.79        19.56 o
  -6   3   6         24.21         30.87        16.27 o
  -5   3   6         86.01        101.38        20.54 o
  -4   3   6        140.89        148.80        21.17 o
  -3   3   6         49.22         52.06        22.06 o
  -2   3   6        700.13        741.17        22.39 o
  -1   3   6          2.05          7.92        19.28 o
   0   3   6         21.45         37.04        21.59 o
   1   3   6         27.68         21.97        17.28 o
   2   3   6        221.09        254.95        17.31 o
   3   3   6         14.39         13.57        15.96 o
   4   3   6        126.68        119.96        14.78 o
   5   3   6         44.94         44.27        16.92 o
   6   3   6          0.02        -12.40        16.71 o
   7   3   6          0.47         29.56        19.89 o
   8   3   6          2.71         17.54        16.38 o
  -9   4   6          2.83         17.47        15.24 o
  -8   4   6         26.86         40.17        19.30 o
  -7   4   6         17.15         24.12        17.33 o
  -6   4   6          1.82          2.92        19.22 o
  -5   4   6          3.17         17.18        20.04 o
  -4   4   6         53.51         65.73        15.51 o
  -3   4   6          8.48         23.73        23.55 o
  -2   4   6         36.78         44.92        25.01 o
  -1   4   6          0.01         12.97        18.28 o
   0   4   6        105.69        100.37        22.59 o
   1   4   6        388.13        373.37        17.89 o
   2   4   6        156.24        155.33        18.42 o
   3   4   6         86.30        114.03        16.13 o
   4   4   6         35.22         27.29        16.81 o
   5   4   6         16.35         35.99        12.25 o
   6   4   6         24.99         49.21        17.36 o
   7   4   6          1.61          3.91        17.28 o
   8   4   6          0.26         10.28        17.28 o
  -9   5   6          3.92         15.99        15.72 o
  -8   5   6          1.40        -12.03        20.32 o
  -7   5   6          0.91        -12.26        22.29 o
  -6   5   6          5.91         25.72        19.44 o
  -5   5   6          9.37         14.75        17.45 o
  -4   5   6         19.72         25.50        19.43 o
  -3   5   6         42.22         40.49        17.13 o
  -2   5   6        101.76         99.08        19.47 o
  -1   5   6          2.78         10.38        23.60 o
   0   5   6         52.69         75.17        19.55 o
   1   5   6        523.17        526.75        19.55 o
   2   5   6         17.74         37.88        16.57 o
   3   5   6        169.23        179.33        16.58 o
   4   5   6         19.26          8.25        16.58 o
   5   5   6          0.07         17.85        25.82 o
   6   5   6         37.64         38.96        14.91 o
   7   5   6          4.04          7.46        21.18 o
   8   5   6          2.51          0.67        18.14 o
  -9   6   6          0.04         31.95        17.56 o
  -8   6   6         15.05         25.04        17.07 o
  -7   6   6         32.05         35.87        13.68 o
  -6   6   6          3.97         14.64        19.63 o
  -5   6   6          5.48         22.67        17.37 o
  -4   6   6         39.83         51.00        14.70 o
  -3   6   6         14.53         30.35        20.18 o
  -2   6   6         64.07        129.14        33.60 o
  -1   6   6         53.02         58.89        23.53 o
   0   6   6        329.00        328.26        22.97 o
   1   6   6        429.90        406.74        25.96 o
   2   6   6         87.23        108.16        19.32 o
   3   6   6         24.16         27.05        21.56 o
   4   6   6          4.79         22.07        17.58 o
   5   6   6         28.60         46.74        17.07 o
   6   6   6         40.81         37.09        14.08 o
   7   6   6         11.78         29.46        20.55 o
  -9   7   6          0.56         19.02        16.43 o
  -8   7   6          0.59         34.58        20.48 o
  -7   7   6         60.35         61.94        17.83 o
  -6   7   6        271.52        269.35        18.74 o
  -5   7   6         60.55         63.06        17.38 o
  -4   7   6        147.94        139.52        20.08 o
  -3   7   6         31.24         26.34        16.36 o
  -2   7   6         58.00         67.55        19.46 o
  -1   7   6        101.83        107.64        20.55 o
   0   7   6        145.45        129.40        25.29 o
   1   7   6         32.38         35.96        21.19 o
   2   7   6         59.67         43.07        23.94 o
   3   7   6         24.85         17.92        21.35 o
   4   7   6        137.12        150.09        17.94 o
   5   7   6          4.24         -4.44        17.65 o
   6   7   6          0.36         18.91        21.16 o
   7   7   6          1.13          0.42        15.44 o
  -8   8   6          7.25         18.13        20.26 o
  -7   8   6          0.24        -16.34        19.94 o
  -6   8   6         51.54         54.23        18.04 o
  -5   8   6        574.29        573.81        19.49 o
  -4   8   6        175.54        169.89        18.81 o
  -3   8   6         19.87         67.74        22.44 o
  -2   8   6          4.18         32.57        21.63 o
  -1   8   6          0.01         52.78        22.35 o
   0   8   6          0.52          2.21        35.36 o
   1   8   6          2.83         17.41        18.65 o
   2   8   6         18.33         23.04        21.55 o
   3   8   6         39.67         45.65        16.66 o
   4   8   6         18.90         33.47        16.87 o
   5   8   6          0.04         58.17        17.73 o
   6   8   6          3.28         29.88        16.54 o
   7   8   6         10.40          7.86        25.70 o
  -8   9   6          0.81          7.80        18.41 o
  -7   9   6         27.03         23.43        20.24 o
  -6   9   6          2.50         18.61        21.78 o
  -5   9   6         45.58         32.81        14.98 o
  -4   9   6         32.05         44.38        18.37 o
  -3   9   6         29.29         46.09        23.06 o
  -2   9   6         12.59          6.87        20.53 o
  -1   9   6          8.86         20.12        24.01 o
   0   9   6          3.12         51.05        28.80 o
   1   9   6          7.28         -3.30        17.21 o
   2   9   6         11.28         13.09        16.20 o
   3   9   6         10.52         28.39        17.93 o
   4   9   6          0.41         32.19        17.57 o
   5   9   6          8.13         22.21        19.87 o
   6   9   6          0.47         26.65        16.66 o
   7   9   6          0.79         26.00        17.21 o
  -8  10   6          1.53         15.43        20.80 o
  -7  10   6         39.29         54.99        17.63 o
  -6  10   6          1.16          5.55        20.69 o
  -5  10   6        139.89        182.77        19.58 o
  -4  10   6        287.58        278.60        19.56 o
  -3  10   6         22.59         63.37        26.36 o
  -2  10   6         12.09         32.15        22.78 o
  -1  10   6          0.60          2.85        22.88 o
   0  10   6         58.09         79.94        24.94 o
   1  10   6         21.58         44.49        20.26 o
   2  10   6          5.23         32.57        19.35 o
   3  10   6         30.84         39.48        17.13 o
   4  10   6          0.06          3.10        17.45 o
   5  10   6         24.03         16.19        16.91 o
   6  10   6          2.94         16.46        19.92 o
   7  10   6          0.00         -6.88        19.89 o
  -8  11   6          1.29         16.30        26.44 o
  -7  11   6         50.63         24.32        27.12 o
  -6  11   6        160.84        127.79        26.25 o
  -5  11   6          7.20         21.86        17.03 o
  -4  11   6         44.89         54.50        20.89 o
  -3  11   6         43.43         72.14        30.63 o
  -2  11   6         70.87         89.55        31.06 o
  -1  11   6          0.85          7.92        19.34 o
   0  11   6          8.47         44.46        26.91 o
   1  11   6          8.14         13.51        17.75 o
   2  11   6          0.82          9.76        18.51 o
   3  11   6         55.80         51.20        17.26 o
   4  11   6         13.46         14.79        15.23 o
   5  11   6          8.33         11.13        12.62 o
   6  11   6          2.17          5.97        14.80 o
   7  11   6          0.16         -6.25        14.91 o
  -7  12   6          4.88          6.40        26.37 o
  -6  12   6         25.06         22.71        25.10 o
  -5  12   6         15.97         21.19        16.57 o
  -4  12   6         22.95         27.39        21.50 o
  -3  12   6          6.14          5.07        24.72 o
  -2  12   6         48.64         62.64        20.58 o
  -1  12   6         13.14         29.44        25.74 o
   0  12   6          6.25         -2.65        70.32 o
   1  12   6        246.06        254.00        17.32 o
   2  12   6          5.23          8.14        14.90 o
   3  12   6          2.78          1.93        15.45 o
   4  12   6          1.42         22.05        14.64 o
   5  12   6          6.39         41.42        13.90 o
   6  12   6          5.11         22.16        22.98 o
  -7  13   6          0.93         13.06        23.36 o
  -6  13   6          2.03         33.76        28.54 o
  -5  13   6          0.79         22.10        21.62 o
  -4  13   6         17.62         18.14        18.58 o
  -3  13   6          1.92         18.36        20.22 o
  -2  13   6          5.97          9.33        24.98 o
  -1  13   6         20.66         80.66        20.97 o
   0  13   6          0.68         -4.35        20.39 o
   1  13   6        107.41         91.49        18.02 o
   2  13   6          5.77         -4.86        16.73 o
   3  13   6        100.29         93.96        18.30 o
   4  13   6          1.62         13.99        16.87 o
   5  13   6          4.91         13.91        14.54 o
   6  13   6          2.84         30.40        15.79 o
  -7  14   6          7.13         15.53        27.99 o
  -6  14   6          5.56         39.74        22.75 o
  -5  14   6          2.83         29.27        18.25 o
  -4  14   6          2.88         33.77        21.88 o
  -3  14   6          0.41         25.57        20.24 o
  -2  14   6         55.27         27.95        20.63 o
  -1  14   6          2.08         14.37        24.90 o
   0  14   6         13.28         25.79        18.26 o
   1  14   6          0.12         -1.96        16.01 o
   2  14   6         15.68          9.11        18.76 o
   3  14   6         92.48         66.58        16.78 o
   4  14   6          2.97        -15.26        14.16 o
   5  14   6         17.07          4.75        16.38 o
   6  14   6          0.07         15.49        18.20 o
  -6  15   6          0.49         17.93        28.44 o
  -5  15   6         12.95         -2.65        22.77 o
  -4  15   6          2.92        -38.58        19.62 o
  -3  15   6         18.90         26.28        19.26 o
  -2  15   6        116.44        101.64        25.07 o
  -1  15   6          0.45        -30.67        24.88 o
   0  15   6         15.56         34.92        28.65 o
   1  15   6          0.01          4.47        16.89 o
   2  15   6         11.82          8.34        17.98 o
   3  15   6         12.17         52.78        17.49 o
   4  15   6          0.43          9.86        16.03 o
   5  15   6          1.06         16.23        18.72 o
  -6  16   6          0.93         36.58        29.40 o
  -5  16   6          0.84         17.13        18.95 o
  -4  16   6          0.04          9.35        23.47 o
  -3  16   6         23.51         43.65        62.41 o
  -2  16   6          2.57        -34.86        24.90 o
  -1  16   6         28.97         68.11        25.18 o
   0  16   6         85.05        123.76        36.69 o
   1  16   6          6.31         24.48        20.09 o
   2  16   6          1.14         18.90        17.52 o
   3  16   6          0.92         -5.89        18.59 o
   4  16   6          1.22          2.40        14.32 o
   5  16   6          4.82         11.01        18.34 o
  -5  17   6          6.38        -23.54        22.08 o
  -4  17   6          0.82         -3.43        32.01 o
  -3  17   6          8.58         14.09        18.75 o
  -2  17   6          4.15         14.18        19.96 o
  -1  17   6          9.20         28.52        25.34 o
   0  17   6         10.46         22.23        28.04 o
   1  17   6          0.64         13.98        16.91 o
   2  17   6          5.93         -1.79        16.79 o
   3  17   6          1.38         18.78        18.59 o
   4  17   6          0.34          3.23        14.87 o
  -5  18   6          0.11          9.34        18.98 o
  -4  18   6          0.00          8.89        20.54 o
  -3  18   6          8.94         29.09        68.28 o
  -2  18   6          5.73         13.03        26.19 o
  -1  18   6          5.77         11.75        32.32 o
   0  18   6         21.14          4.78        22.80 o
   1  18   6          7.34         19.04        17.41 o
   2  18   6          0.13         10.01        17.96 o
   3  18   6          0.58         34.18        17.61 o
   4  18   6          0.01         27.92        17.06 o
  -4  19   6          0.13         25.99        21.27 o
  -3  19   6         10.76        -15.47        25.71 o
  -2  19   6          0.12         -3.34        17.60 o
  -1  19   6          1.41         -8.42        20.80 o
   0  19   6          0.91         25.60        19.58 o
   1  19   6          1.27          3.42        18.08 o
   2  19   6          1.40         -0.54        21.03 o
   3  19   6          0.04         12.63        17.48 o
  -3  20   6          0.16         20.65        18.34 o
  -2  20   6          3.84         -9.03        18.02 o
  -1  20   6          0.27         15.51        35.39 o
   0  20   6          3.59         -6.88        17.11 o
   1  20   6          1.82         23.72        18.49 o
   2  20   6          0.12         26.07        19.85 o
  -1  21   6          1.21         -3.79        21.44 o
   0  21   6          2.33         23.18        22.73 o
  -9   1   7          2.78         27.18        15.04 o
  -8   1   7         31.46         43.45        17.32 o
  -7   1   7         15.13          4.02        15.46 o
  -6   1   7         33.93         32.92        24.30 o
  -5   1   7         33.35          5.81        26.76 o
  -4   1   7          1.93          0.26        22.70 o
  -3   1   7         48.22         57.93        19.99 o
  -2   1   7         37.72         49.46        21.07 o
  -1   1   7          0.15          3.23        20.40 o
   0   1   7          8.70         20.22        19.31 o
   1   1   7          3.60         13.87        18.67 o
   2   1   7          6.64         36.84        18.41 o
   3   1   7          4.83         16.79        17.07 o
   4   1   7          0.90         12.38        16.20 o
   5   1   7          5.00         13.84        12.98 o
   6   1   7          1.32         16.50        15.32 o
   7   1   7          0.02         26.89        13.67 o
  -9   2   7          3.56         -4.33        17.98 o
  -8   2   7          9.77         36.62        15.42 o
  -7   2   7          9.28          2.05        16.52 o
  -6   2   7          0.14         12.75        23.87 o
  -5   2   7         25.51         76.49        25.63 o
  -4   2   7         11.49         18.24        19.27 o
  -3   2   7          0.01         10.87        21.59 o
  -2   2   7          4.42         -3.50        19.61 o
  -1   2   7         11.51         32.54        17.44 o
   0   2   7          6.17         14.52        17.69 o
   1   2   7        120.91        111.88        15.80 o
   2   2   7          2.69         25.54        14.45 o
   3   2   7         57.75         66.43        17.80 o
   4   2   7         11.15         22.32        16.89 o
   5   2   7         13.42         27.93        13.44 o
   6   2   7          3.10         20.59        13.54 o
   7   2   7          2.84         26.43        20.21 o
  -9   3   7          0.00         14.63        14.84 o
  -8   3   7         10.66         23.30        13.75 o
  -7   3   7          1.15          2.26        16.44 o
  -6   3   7         14.70          0.59        16.79 o
  -5   3   7         25.86         37.30        19.93 o
  -4   3   7          2.32          5.43        21.32 o
  -3   3   7          0.17         -9.15        18.46 o
  -2   3   7          0.89          5.63        16.42 o
  -1   3   7         10.86         15.92        19.19 o
   0   3   7         37.90         34.46        17.59 o
   1   3   7          1.87         11.59        18.42 o
   2   3   7          0.60         18.39        16.58 o
   3   3   7         17.17         41.05        16.13 o
   4   3   7         34.19         44.17        17.34 o
   5   3   7         10.04         -0.73        13.95 o
   6   3   7          0.53         16.33        16.84 o
   7   3   7          1.86         11.01        18.39 o
  -9   4   7          2.54          8.08        18.49 o
  -8   4   7          3.45         15.42        15.61 o
  -7   4   7          0.33         34.98        19.20 o
  -6   4   7          5.33         23.99        16.91 o
  -5   4   7         12.26         30.21        17.95 o
  -4   4   7         82.94        106.66        17.57 o
  -3   4   7         80.42        126.07        22.36 o
  -2   4   7        749.90        748.30        23.35 o
  -1   4   7         60.24         58.96        21.70 o
   0   4   7        105.18        113.96        21.57 o
   1   4   7        186.82        192.23        16.05 o
   2   4   7         25.74         42.31        18.31 o
   3   4   7          7.77         11.75        15.69 o
   4   4   7          5.13          5.56        17.17 o
   5   4   7          2.43          2.95        13.22 o
   6   4   7          1.45         29.67        19.86 o
   7   4   7          0.43          8.06        14.68 o
  -8   5   7          1.11          8.80        20.42 o
  -7   5   7          1.78        -15.54        19.67 o
  -6   5   7          0.76         23.12        19.93 o
  -5   5   7         69.64         70.26        19.71 o
  -4   5   7        120.68        118.03        15.92 o
  -3   5   7          1.77         -7.61        17.54 o
  -2   5   7         21.10         17.44        23.88 o
  -1   5   7         16.90         35.15        19.16 o
   0   5   7        623.58        633.37        23.55 o
   1   5   7          5.60         26.42        16.54 o
   2   5   7        267.62        283.22        19.20 o
   3   5   7         17.50         19.88        16.26 o
   4   5   7         78.45         79.51        16.98 o
   5   5   7          3.44         18.20        15.78 o
   6   5   7          0.02         26.44        19.86 o
   7   5   7          4.04         29.13        15.69 o
  -8   6   7          0.67         -5.35        22.25 o
  -7   6   7         14.18         35.08        20.30 o
  -6   6   7          1.30          4.88        17.66 o
  -5   6   7        137.63        127.09        15.05 o
  -4   6   7         53.06         54.35        17.38 o
  -3   6   7         88.19        107.27        21.11 o
  -2   6   7         63.28         69.50        26.62 o
  -1   6   7         13.66         39.25        22.23 o
   0   6   7         61.43        111.79        22.10 o
   1   6   7        159.39        155.36        17.49 o
   2   6   7        107.09        109.60        22.17 o
   3   6   7         69.52         97.87        18.49 o
   4   6   7          6.36          3.70        15.59 o
   5   6   7          9.30         38.86        14.03 o
   6   6   7          1.11          4.95        15.34 o
   7   6   7          0.41         10.72        16.24 o
  -8   7   7         22.00         13.16        25.73 o
  -7   7   7          1.12        -16.28        28.83 o
  -6   7   7          7.35          6.41        21.66 o
  -5   7   7        195.32        168.94        17.13 o
  -4   7   7         18.20         27.80        16.40 o
  -3   7   7        141.32        121.95        26.39 o
  -2   7   7          9.54         61.82        26.46 o
  -1   7   7         60.93         60.98        22.23 o
   0   7   7          5.11         -1.49        25.26 o
   1   7   7         87.08        101.44        19.78 o
   2   7   7          1.34         -8.22        17.81 o
   3   7   7          6.42         28.42        20.99 o
   4   7   7          0.00          5.63        15.45 o
   5   7   7          0.28         11.83        15.55 o
   6   7   7          0.01          7.75        20.27 o
   7   7   7          0.00        -16.51        17.45 o
  -8   8   7         10.99          5.99        18.09 o
  -7   8   7         27.09         40.49        20.18 o
  -6   8   7         33.92         37.27        18.39 o
  -5   8   7         10.72         29.34        18.33 o
  -4   8   7          9.83         25.63        16.67 o
  -3   8   7         33.55         27.75        19.04 o
  -2   8   7         21.51         18.08        22.31 o
  -1   8   7          0.56          9.42        20.15 o
   0   8   7         32.95         36.06        23.43 o
   1   8   7         25.30         23.23        17.95 o
   2   8   7         52.81         48.68        21.35 o
   3   8   7          1.37         12.51        20.47 o
   4   8   7          0.16          3.38        14.31 o
   5   8   7          0.69         23.42        17.20 o
   6   8   7          0.01         33.35        25.78 o
   7   8   7          1.19         17.19        18.54 o
  -8   9   7          7.38         19.17        21.08 o
  -7   9   7          1.93          6.29        18.02 o
  -6   9   7          4.05         17.46        20.89 o
  -5   9   7          1.27         22.71        19.07 o
  -4   9   7         18.91         32.35        22.72 o
  -3   9   7         15.33        -18.20        22.58 o
  -2   9   7         90.01        136.86        28.10 o
  -1   9   7        123.87        144.46        23.58 o
   0   9   7          2.95        -16.26        28.09 o
   1   9   7          1.37        -16.72        22.14 o
   2   9   7         12.93         41.20        23.15 o
   3   9   7          6.18         -2.21        20.33 o
   4   9   7         39.61         15.52        16.15 o
   5   9   7          0.59         10.52        19.72 o
   6   9   7          1.28         -0.82        20.59 o
  -8  10   7          1.53         27.34        18.93 o
  -7  10   7          0.22         19.06        21.75 o
  -6  10   7          1.91         23.03        23.67 o
  -5  10   7         14.52         21.01        17.41 o
  -4  10   7          4.55         11.46        19.67 o
  -3  10   7         39.65         55.30        26.80 o
  -2  10   7          7.37        -12.25        36.16 o
  -1  10   7          1.05         35.33        19.51 o
   0  10   7          0.42         38.14        32.06 o
   1  10   7         14.21         23.19        19.28 o
   2  10   7         24.15         24.98        15.83 o
   3  10   7          0.05          2.63        17.56 o
   4  10   7          1.05         24.05        17.44 o
   5  10   7          4.46          1.19        20.01 o
   6  10   7          1.45         12.15        17.61 o
  -7  11   7          7.38         13.15        18.87 o
  -6  11   7          0.15        -10.50        24.50 o
  -5  11   7        148.42        117.13        18.19 o
  -4  11   7         41.16         72.20        44.17 o
  -3  11   7         20.92         35.09        38.24 o
  -2  11   7          5.88          6.83        21.35 o
  -1  11   7          5.56         24.33        21.66 o
   0  11   7         22.05         54.05        19.06 o
   1  11   7         56.37         86.46        21.69 o
   2  11   7          1.44         -5.99        15.65 o
   3  11   7         29.69         15.79        19.03 o
   4  11   7          4.58         17.69        15.40 o
   5  11   7          2.61         -3.09        17.51 o
   6  11   7          0.21         26.88        17.43 o
  -7  12   7          2.70          9.14        23.21 o
  -6  12   7          3.62        -12.98        24.15 o
  -5  12   7         29.84         26.66        19.05 o
  -4  12   7          3.09          0.12        21.45 o
  -3  12   7          1.59         -9.36        69.44 o
  -2  12   7          0.20         26.62        25.44 o
  -1  12   7          4.16         -6.61        25.14 o
   0  12   7          1.30         29.71        21.92 o
   1  12   7         53.98         44.67        16.59 o
   2  12   7         72.34         91.25        18.94 o
   3  12   7         78.91         85.09        16.05 o
   4  12   7          2.53         26.19        14.03 o
   5  12   7          2.07          9.96        27.77 o
   6  12   7          0.17          7.99        18.14 o
  -7  13   7          1.48         10.96        20.03 o
  -6  13   7          3.58          0.32        16.03 o
  -5  13   7          2.70         20.32        19.67 o
  -4  13   7         26.29         16.56        17.85 o
  -3  13   7          0.38         54.40        26.10 o
  -2  13   7          1.71         20.96        30.72 o
  -1  13   7          0.42         29.69        20.93 o
   0  13   7          2.22         -1.21        25.64 o
   1  13   7          0.12         13.28        22.66 o
   2  13   7         35.49         50.50        16.53 o
   3  13   7          2.23          7.39        15.58 o
   4  13   7         22.25          7.32        15.59 o
   5  13   7          0.41          8.29        15.94 o
  -6  14   7          0.14          1.63        20.15 o
  -5  14   7          6.94         16.94        20.66 o
  -4  14   7          9.54        -22.68        23.64 o
  -3  14   7          1.57         23.79        51.52 o
  -2  14   7        148.95        140.42        24.18 o
  -1  14   7         18.84         13.54        25.14 o
   0  14   7         23.67         59.09        26.06 o
   1  14   7         29.49         35.58        19.48 o
   2  14   7          4.81         24.79        15.29 o
   3  14   7          1.63          0.12        14.48 o
   4  14   7          0.28         15.58        18.27 o
   5  14   7          0.46          9.81        14.56 o
  -6  15   7          0.10         24.11        18.17 o
  -5  15   7          0.45          9.56        17.46 o
  -4  15   7          1.65         11.11        24.61 o
  -3  15   7          6.46          9.68        20.13 o
  -2  15   7          0.82         -0.72        24.37 o
  -1  15   7          5.72         35.21        20.45 o
   0  15   7          6.75        -12.79        24.62 o
   1  15   7          0.26         40.97        18.70 o
   2  15   7          2.23         31.72        19.31 o
   3  15   7          6.47         13.65        16.56 o
   4  15   7          0.40         12.48        16.24 o
  -5  16   7          3.08         12.70        20.21 o
  -4  16   7          0.22         37.48        24.91 o
  -3  16   7          0.36         35.30        22.78 o
  -2  16   7          0.00         18.34        28.80 o
  -1  16   7          2.74        -11.89        24.55 o
   0  16   7          0.60        -16.91        19.20 o
   1  16   7         10.82         60.07        26.58 o
   2  16   7          1.29         24.84        19.68 o
   3  16   7          8.23         44.47        19.15 o
   4  16   7          0.00         24.79        18.06 o
  -5  17   7          1.06         37.85        21.46 o
  -4  17   7          0.22         44.90        20.70 o
  -3  17   7          1.81          1.46        30.98 o
  -2  17   7          1.28         50.76        25.11 o
  -1  17   7          1.21         44.71        27.30 o
   0  17   7          8.00         10.52        21.01 o
   1  17   7          0.01         29.42        25.32 o
   2  17   7          0.44         14.24        17.34 o
   3  17   7          0.39         22.96        16.86 o
  -4  18   7          0.50         19.54        30.50 o
  -3  18   7          2.53          7.67        38.03 o
  -2  18   7          4.20         74.76        25.79 o
  -1  18   7          0.55          6.83        46.59 o
   0  18   7          1.76        -23.10        24.92 o
   1  18   7          0.14          1.76        20.89 o
   2  18   7          2.95          7.21        17.67 o
  -3  19   7          3.48         25.16        36.55 o
  -2  19   7          0.00         18.15        24.90 o
  -1  19   7          0.10         39.55        20.76 o
   0  19   7          6.30         13.39        20.49 o
   1  19   7          0.73          8.38        21.68 o
  -8   0   8         21.34         31.13        21.13 o
  -7   0   8          0.04         11.32        24.48 o
  -6   0   8          0.22         10.84        23.40 o
  -5   0   8         63.59         53.45        38.12 o
  -4   0   8        102.47        141.57        40.03 o
  -3   0   8         51.98         24.93        26.92 o
  -2   0   8          2.02         24.66        26.81 o
  -1   0   8          0.57          3.88        27.74 o
   0   0   8        105.43        123.74        27.55 o
   1   0   8         25.39         59.93        26.90 o
   2   0   8          3.68        -20.99        24.85 o
   3   0   8        170.91        164.33        20.51 o
   4   0   8         34.31         48.07        24.53 o
   5   0   8          5.38         34.09        24.34 o
   6   0   8          2.91         21.05        24.43 o
   7   0   8         12.67         31.16        28.41 o
  -8   1   8          1.53         -0.23        17.35 o
  -7   1   8         17.66         10.57        20.09 o
  -6   1   8          2.09        -14.19        20.59 o
  -5   1   8          2.15         -8.91        25.61 o
  -4   1   8         26.37         45.49        21.71 o
  -3   1   8         15.96         23.44        18.87 o
  -2   1   8          6.78         14.50        19.14 o
  -1   1   8         43.09         45.95        19.81 o
   0   1   8          1.29         13.86        19.50 o
   1   1   8         19.60         31.93        18.89 o
   2   1   8         80.08         84.45        18.04 o
   3   1   8         50.06         54.79        17.33 o
   4   1   8          2.75         14.25        14.92 o
   5   1   8         73.06         61.65        13.99 o
   6   1   8          4.10         26.05        12.72 o
   7   1   8          2.01         18.78        16.09 o
  -8   2   8          2.88         20.60        15.77 o
  -7   2   8          0.79         25.90        20.30 o
  -6   2   8         30.04         45.83        17.60 o
  -5   2   8         23.04         28.40        25.87 o
  -4   2   8         13.11         16.25        20.76 o
  -3   2   8         83.29         85.95        16.82 o
  -2   2   8          0.07         22.46        16.08 o
  -1   2   8         27.92         20.97        17.30 o
   0   2   8         83.22         75.62        20.44 o
   1   2   8         20.99         25.69        18.21 o
   2   2   8          1.24          4.80        15.52 o
   3   2   8         42.77         60.22        13.84 o
   4   2   8          4.65         19.43        14.09 o
   5   2   8          8.70         25.71        17.25 o
   6   2   8          0.00         -3.30        14.08 o
   7   2   8          1.13         -8.19        16.62 o
  -8   3   8         12.05         26.19        15.76 o
  -7   3   8          0.39         -2.35        17.55 o
  -6   3   8          3.72          9.87        17.23 o
  -5   3   8         30.50         58.41        26.07 o
  -4   3   8          3.17         31.79        17.01 o
  -3   3   8         83.53         73.11        21.58 o
  -2   3   8          3.80         -3.04        17.38 o
  -1   3   8        174.97        168.83        19.64 o
   0   3   8          6.94         11.69        16.84 o
   1   3   8         64.26         54.70        16.54 o
   2   3   8         26.38         50.74        18.06 o
   3   3   8         15.98         10.95        19.88 o
   4   3   8          4.21         -1.08        13.77 o
   5   3   8          0.28         19.22        13.34 o
   6   3   8          0.20         19.67        17.63 o
  -8   4   8          9.51         29.13        20.92 o
  -7   4   8          1.68         10.58        21.75 o
  -6   4   8          0.83          4.91        19.92 o
  -5   4   8         10.53         10.03        21.20 o
  -4   4   8         26.79         19.26        17.33 o
  -3   4   8         76.36         79.31        17.57 o
  -2   4   8         48.46         55.09        20.13 o
  -1   4   8         56.17         50.65        20.45 o
   0   4   8          0.20         -1.86        18.94 o
   1   4   8          1.04        -11.35        16.02 o
   2   4   8          1.95         29.21        14.41 o
   3   4   8          0.16          9.27        13.96 o
   4   4   8          2.99         -4.78        15.71 o
   5   4   8          2.94         10.77        14.16 o
   6   4   8          0.26         13.27        17.18 o
  -8   5   8          1.05         20.64        20.59 o
  -7   5   8         36.58         63.21        22.76 o
  -6   5   8         43.07         51.94        21.57 o
  -5   5   8         86.94        103.90        19.55 o
  -4   5   8          9.08         18.21        15.96 o
  -3   5   8         25.21         38.96        23.44 o
  -2   5   8        102.28         90.09        23.70 o
  -1   5   8        236.66        269.96        21.11 o
   0   5   8        170.90        143.17        18.45 o
   1   5   8         28.67         36.77        17.90 o
   2   5   8         23.75         30.91        15.98 o
   3   5   8         25.39         32.95        17.57 o
   4   5   8         10.63         37.23        16.77 o
   5   5   8          1.74         23.61        17.56 o
   6   5   8          0.37         18.85        21.22 o
  -8   6   8         10.15         25.39        17.89 o
  -7   6   8          2.51          0.76        20.82 o
  -6   6   8         20.04         36.35        20.73 o
  -5   6   8         67.30         82.10        18.77 o
  -4   6   8         43.96         24.47        16.94 o
  -3   6   8        330.52        280.92        20.60 o
  -2   6   8         20.55         39.78        25.67 o
  -1   6   8         53.05         89.15        26.32 o
   0   6   8         95.70         93.75        17.67 o
   1   6   8         78.60         93.76        17.85 o
   2   6   8        394.02        353.26        19.16 o
   3   6   8          0.18          7.61        15.94 o
   4   6   8          3.63         -1.78        17.59 o
   5   6   8          4.44        -16.13        20.15 o
   6   6   8          2.92          6.87        14.68 o
  -8   7   8          5.69        -14.07        18.50 o
  -7   7   8         10.10         20.19        17.80 o
  -6   7   8          3.39         13.95        20.36 o
  -5   7   8         36.16         61.14        18.31 o
  -4   7   8         38.39         57.98        17.07 o
  -3   7   8          1.68         -6.82        20.82 o
  -2   7   8          3.05          5.60        33.86 o
  -1   7   8         28.76         31.34        19.86 o
   0   7   8        255.92        231.39        19.77 o
   1   7   8          0.25         12.66        31.20 o
   2   7   8         36.47         76.76        22.43 o
   3   7   8          0.55         -0.33        19.32 o
   4   7   8          0.01         -4.97        21.01 o
   5   7   8          0.16        -16.05        32.28 o
   6   7   8          0.02         11.01        25.62 o
  -7   8   8          3.19          2.73        21.32 o
  -6   8   8          0.18         18.12        18.82 o
  -5   8   8          0.40         17.82        19.49 o
  -4   8   8          7.96        -26.09        25.39 o
  -3   8   8          0.06         34.96        26.43 o
  -2   8   8          0.69         30.63        48.75 o
  -1   8   8         62.89         91.89        27.70 o
   0   8   8         10.54          2.19        19.57 o
   1   8   8          2.19         31.95        19.57 o
   2   8   8          7.67          0.50        21.23 o
   3   8   8          5.46         26.39        18.98 o
   4   8   8          0.58         25.22        14.24 o
   5   8   8         12.50         20.18        20.62 o
   6   8   8          4.55         46.39        17.82 o
  -7   9   8          0.93         16.18        21.06 o
  -6   9   8          1.62         -8.84        19.61 o
  -5   9   8          1.58         13.66        21.71 o
  -4   9   8          1.58         24.80        21.17 o
  -3   9   8         21.04         25.89        25.13 o
  -2   9   8         14.39         30.48        25.91 o
  -1   9   8          3.26         -8.96        22.03 o
   0   9   8          1.19         14.68        22.18 o
   1   9   8         24.67         42.04        21.26 o
   2   9   8          0.24          3.80        19.17 o
   3   9   8          0.31         30.34        22.49 o
   4   9   8          0.83          4.23        18.49 o
   5   9   8          2.32        -29.74        16.21 o
   6   9   8          1.38          1.08        18.28 o
  -7  10   8          0.02          4.30        19.01 o
  -6  10   8         18.56         29.55        24.76 o
  -5  10   8          0.32          5.59        23.44 o
  -4  10   8         23.72         41.02        18.15 o
  -3  10   8          0.32         -6.17        18.14 o
  -2  10   8          0.39         30.89        18.59 o
  -1  10   8          3.65          2.17        26.14 o
   0  10   8          1.34         -5.92        20.68 o
   1  10   8          0.00         14.96        18.39 o
   2  10   8          0.31         -2.35        19.56 o
   3  10   8          5.40         46.81        34.09 o
   4  10   8          0.21         17.01        20.24 o
   5  10   8          0.01         14.28        15.96 o
  -7  11   8          0.54         18.97        19.38 o
  -6  11   8         27.44         29.65        17.29 o
  -5  11   8          1.49         22.96        17.93 o
  -4  11   8          4.67         35.99        40.78 o
  -3  11   8          0.59         35.87        18.27 o
  -2  11   8          4.19         59.27        44.43 o
  -1  11   8          0.01         27.09        26.54 o
   0  11   8         82.64         80.85        19.09 o
   1  11   8         15.70          6.83        20.39 o
   2  11   8         46.04         28.29        15.09 o
   3  11   8          0.13         -1.83        18.29 o
   4  11   8          0.00         23.39        18.42 o
   5  11   8          0.08         10.61        14.59 o
  -6  12   8          9.57         -1.02        18.96 o
  -5  12   8         15.42         12.01        20.79 o
  -4  12   8         13.22         41.43        39.10 o
  -3  12   8         73.29         91.45        21.08 o
  -2  12   8          4.90         16.49        21.82 o
  -1  12   8          0.79        -18.40        21.61 o
   0  12   8          0.67         10.32        18.80 o
   1  12   8          0.01          9.05        29.47 o
   2  12   8        111.94         99.17        20.22 o
   3  12   8          2.22         24.95        16.21 o
   4  12   8         21.42         44.38        16.27 o
   5  12   8          0.32         -3.40        16.35 o
  -6  13   8         15.35         13.67        18.78 o
  -5  13   8         37.29         26.90        27.11 o
  -4  13   8         19.05         10.07        21.56 o
  -3  13   8          4.00         44.09        25.54 o
  -2  13   8         19.03         30.53        20.58 o
  -1  13   8        102.58        111.64        36.14 o
   0  13   8         37.89         36.02        18.42 o
   1  13   8          8.64         38.21        36.45 o
   2  13   8          7.55         14.16        15.90 o
   3  13   8          3.59         24.84        18.07 o
   4  13   8         10.03         10.91        15.64 o
  -6  14   8          0.87         18.38        44.38 o
  -5  14   8          0.00        -17.85        25.52 o
  -4  14   8          3.69         57.24        21.52 o
  -3  14   8          8.27         50.84        25.81 o
  -2  14   8          0.19        -10.16        42.16 o
  -1  14   8          0.81        -19.19        25.47 o
   0  14   8          7.19         10.75        17.60 o
   1  14   8          0.86          5.36        20.27 o
   2  14   8          1.75          7.56        20.75 o
   3  14   8          0.00         20.55        17.02 o
   4  14   8          1.07          0.10        18.98 o
  -5  15   8          0.98          1.86        20.92 o
  -4  15   8          0.11         -1.34        23.18 o
  -3  15   8          4.35         -7.82        18.41 o
  -2  15   8          0.84         39.08        20.29 o
  -1  15   8         10.65         19.68        40.75 o
   0  15   8          7.78        -14.95        24.51 o
   1  15   8          0.02         -2.24        20.66 o
   2  15   8          4.55          7.90        18.87 o
   3  15   8          0.95         -3.51        18.96 o
  -4  16   8          2.39         44.80        21.70 o
  -3  16   8          0.17         20.09        23.91 o
  -2  16   8          7.77          7.72        20.55 o
  -1  16   8          0.01         61.62        30.45 o
   0  16   8          0.35         -6.18        25.61 o
   1  16   8          1.17         47.44        41.32 o
   2  16   8          0.30         42.35        21.79 o
   3  16   8          1.07          0.69        17.81 o
  -4  17   8          0.03          9.57        33.98 o
  -3  17   8          2.25         11.66        18.00 o
  -2  17   8          0.05        -11.23        25.63 o
  -1  17   8          0.85         -0.80        21.00 o
   0  17   8          1.49        -35.31        20.46 o
   1  17   8          0.16         29.01        48.24 o
   2  17   8          1.36          1.76        19.18 o
  -2  18   8          1.54        -11.32        38.55 o
  -1  18   8          0.94        -49.63        24.81 o
   0  18   8          0.21         23.73        20.87 o
   1  18   8          0.00        -15.97        25.33 o
  -8   1   9          0.43         19.81        16.05 o
  -7   1   9         13.02         28.70        20.64 o
  -6   1   9          2.35         17.43        26.18 o
  -5   1   9          7.14         28.27        24.61 o
  -4   1   9          0.31        -18.87        20.49 o
  -3   1   9          1.75         13.76        17.53 o
  -2   1   9          7.95         16.03        18.88 o
  -1   1   9          7.02         22.43        18.18 o
   0   1   9          0.01         14.37        18.61 o
   1   1   9          1.13          2.77        17.82 o
   2   1   9          1.01         36.27        17.93 o
   3   1   9          1.81         17.90        13.46 o
   4   1   9          5.31         -0.79        16.17 o
   5   1   9          0.31         -1.37        17.67 o
   6   1   9          1.32          9.59        20.67 o
  -8   2   9          2.17         -2.30        18.31 o
  -7   2   9          1.19         -1.88        20.00 o
  -6   2   9          7.91         19.26        17.73 o
  -5   2   9          4.81          4.28        22.11 o
  -4   2   9         32.74         44.44        21.18 o
  -3   2   9          8.01         -7.02        16.24 o
  -2   2   9         14.23         13.73        18.34 o
  -1   2   9         37.84         49.58        20.36 o
   0   2   9         32.98         41.64        18.54 o
   1   2   9         34.81         38.17        17.98 o
   2   2   9          0.05        -19.26        15.94 o
   3   2   9          4.85          2.04        17.75 o
   4   2   9          3.26          7.30        15.44 o
   5   2   9          0.03         22.39        14.02 o
   6   2   9          0.02         31.02        14.40 o
  -7   3   9         16.35         10.74        20.54 o
  -6   3   9         69.15         56.90        20.80 o
  -5   3   9          0.29         -5.87        26.54 o
  -4   3   9         41.00         48.85        22.86 o
  -3   3   9          7.45         28.68        18.74 o
  -2   3   9          5.39          9.21        18.07 o
  -1   3   9          8.30         22.00        19.67 o
   0   3   9          8.48         32.87        15.89 o
   1   3   9         73.67         65.13        17.00 o
   2   3   9          0.06          2.12        16.01 o
   3   3   9         20.09         15.79        17.79 o
   4   3   9          0.35         29.11        15.83 o
   5   3   9          0.17         21.91        17.29 o
   6   3   9          0.42         -8.12        14.65 o
  -7   4   9          7.49          7.96        18.04 o
  -6   4   9          5.61        -10.38        20.53 o
  -5   4   9         32.47         20.77        18.07 o
  -4   4   9        135.36        124.01        21.67 o
  -3   4   9          0.28          0.62        22.72 o
  -2   4   9          6.94         -0.09        20.08 o
  -1   4   9          0.05          7.08        17.78 o
   0   4   9          8.65          5.48        15.23 o
   1   4   9          0.05         36.73        18.21 o
   2   4   9          0.77         43.89        17.21 o
   3   4   9          0.44          7.84        15.05 o
   4   4   9         12.05         32.11        17.62 o
   5   4   9          4.50          5.01        15.50 o
   6   4   9          0.05         13.81        20.33 o
  -7   5   9          0.06         18.91        18.90 o
  -6   5   9          1.26         10.96        20.74 o
  -5   5   9          4.93         36.21        17.68 o
  -4   5   9         77.90         73.51        15.05 o
  -3   5   9         44.99         38.16        22.65 o
  -2   5   9        142.46        116.16        23.72 o
  -1   5   9         15.26         21.78        17.73 o
   0   5   9          8.12         10.07        19.67 o
   1   5   9          1.09         16.62        16.29 o
   2   5   9         29.94         31.44        14.57 o
   3   5   9          6.95         18.01        13.70 o
   4   5   9          0.69         -7.98        18.16 o
   5   5   9          6.03        -17.62        20.32 o
  -7   6   9          1.11         -2.51        18.33 o
  -6   6   9          2.25          3.15        20.26 o
  -5   6   9          6.28          7.53        14.86 o
  -4   6   9         18.99         23.43        19.97 o
  -3   6   9          0.02         24.34        22.87 o
  -2   6   9          6.17         -9.03        25.24 o
  -1   6   9         15.96         30.58        18.28 o
   0   6   9         27.27          8.61        19.84 o
   1   6   9          4.99         45.21        18.74 o
   2   6   9          0.57         10.00        16.62 o
   3   6   9          1.89         -6.86        21.77 o
   4   6   9         12.68          3.31        16.01 o
   5   6   9          7.34          7.98        16.18 o
  -7   7   9          9.31         22.78        19.51 o
  -6   7   9          2.30         23.68        19.72 o
  -5   7   9          2.43         15.66        20.25 o
  -4   7   9          0.52         18.92        22.08 o
  -3   7   9          0.47         22.97        19.28 o
  -2   7   9         22.13         25.10        39.43 o
  -1   7   9          1.68          3.26        21.24 o
   0   7   9          0.74         -9.96        17.01 o
   1   7   9          5.75         17.97        20.51 o
   2   7   9         46.14         10.86        22.92 o
   3   7   9         25.41         11.84        18.41 o
   4   7   9          2.05          6.00        20.19 o
   5   7   9          2.09          0.69        24.95 o
  -7   8   9          2.13         23.63        19.56 o
  -6   8   9          1.79          2.82        20.18 o
  -5   8   9          0.01         19.08        20.85 o
  -4   8   9         24.90         12.40        25.45 o
  -3   8   9          0.23         20.88        24.03 o
  -2   8   9         17.03        -11.81        19.29 o
  -1   8   9          1.45         -6.34        35.97 o
   0   8   9         73.10         65.72        41.58 o
   1   8   9         33.59         42.73        18.80 o
   2   8   9          9.98          7.60        18.12 o
   3   8   9         22.86         47.43        20.77 o
   4   8   9          0.08         22.08        16.36 o
   5   8   9          0.46         -1.86        18.05 o
  -6   9   9          0.02        -11.68        19.36 o
  -5   9   9         12.77         21.92        24.35 o
  -4   9   9         31.28         26.47        20.52 o
  -3   9   9         11.42          3.81        21.29 o
  -2   9   9         48.44         31.05        19.02 o
  -1   9   9         15.88         -8.88        18.18 o
   0   9   9          0.07          8.08        25.71 o
   1   9   9         47.46         68.59        18.40 o
   2   9   9          5.39         -2.79        23.11 o
   3   9   9          0.49          0.18        18.05 o
   4   9   9          0.28         37.92        21.64 o
   5   9   9          0.15         30.40        24.03 o
  -6  10   9          4.76         -4.93        16.06 o
  -5  10   9         13.94         18.01        42.71 o
  -4  10   9          7.51         19.46        64.28 o
  -3  10   9          1.80         12.04        20.17 o
  -2  10   9         12.59          8.50        22.55 o
  -1  10   9          0.66         29.38        21.24 o
   0  10   9         66.29         92.66        59.17 o
   1  10   9         32.58         57.97        23.41 o
   2  10   9         16.29         12.71        20.23 o
   3  10   9          9.57         34.86        21.16 o
   4  10   9          3.74         24.67        21.90 o
  -6  11   9          0.03         23.85        21.51 o
  -5  11   9          5.40         -7.13        21.15 o
  -4  11   9          0.85          7.27        33.60 o
  -3  11   9          6.47          2.67        17.98 o
  -2  11   9         11.41         26.41        21.54 o
  -1  11   9         29.30         32.56        33.86 o
   0  11   9          0.22          8.26        22.94 o
   1  11   9          0.00        -19.94        18.12 o
   2  11   9         29.30         38.51        18.32 o
   3  11   9          6.85         28.11        16.56 o
   4  11   9          5.60         27.91        16.99 o
  -5  12   9          0.40         -5.98        17.94 o
  -4  12   9         33.07         60.19        22.23 o
  -3  12   9          0.49        -14.95        20.30 o
  -2  12   9          0.01          6.98        37.14 o
  -1  12   9         13.32         23.59        18.32 o
   0  12   9         15.28         36.06        25.75 o
   1  12   9          7.10         43.95        21.82 o
   2  12   9          0.03         14.73        17.65 o
   3  12   9          1.80         11.22        19.41 o
   4  12   9          1.03         -1.84        16.56 o
  -5  13   9          0.08        -16.57        18.67 o
  -4  13   9         11.91         -6.43        22.91 o
  -3  13   9          0.20         -2.99        22.18 o
  -2  13   9          7.61         11.01        21.36 o
  -1  13   9          0.00         53.97        20.85 o
   0  13   9          4.56         18.04        28.23 o
   1  13   9          3.11          8.87        21.19 o
   2  13   9          1.14        -14.07        18.70 o
   3  13   9          1.59         17.70        15.62 o
  -4  14   9          6.58          9.85        22.79 o
  -3  14   9          1.53         45.96        26.23 o
  -2  14   9          1.99         32.85        21.49 o
  -1  14   9          3.39         55.05        26.47 o
   0  14   9          2.64         62.06        30.89 o
   1  14   9          0.54         46.93        21.16 o
   2  14   9          0.90          3.76        22.81 o
   3  14   9          0.14         -6.14        20.86 o
  -4  15   9          2.22          3.00        27.41 o
  -3  15   9          1.10         62.35        39.85 o
  -2  15   9          0.02        -28.42        24.16 o
  -1  15   9          1.01         -8.85        20.87 o
   0  15   9          4.01         18.68        25.84 o
   1  15   9          1.73          5.07        52.51 o
   2  15   9          0.10         57.70        22.34 o
  -3  16   9          2.41         18.71        34.72 o
  -2  16   9          0.68         34.32        21.97 o
  -1  16   9          2.63          1.42        26.11 o
   0  16   9          4.04         -9.33        21.04 o
   1  16   9          2.23         -1.57        18.55 o
  -7   0  10         13.29         -1.34        37.79 o
  -6   0  10         53.63         18.96        36.92 o
  -5   0  10          0.04         14.42        37.52 o
  -4   0  10         41.11         37.79        38.66 o
  -3   0  10          1.09        -10.41        26.01 o
  -2   0  10         32.07         20.77        26.69 o
  -1   0  10         20.99         46.86        25.28 o
   0   0  10          3.80         42.07        24.83 o
   1   0  10          8.41         19.46        20.19 o
   2   0  10         62.47         21.82        24.63 o
   3   0  10          0.12         -4.67        34.48 o
   4   0  10          5.04         39.53        24.79 o
   5   0  10          0.13         39.69        30.40 o
  -7   1  10          0.05          6.75        17.86 o
  -6   1  10          0.00        -24.72        30.60 o
  -5   1  10         15.66         29.97        27.52 o
  -4   1  10         45.58         30.28        21.06 o
  -3   1  10          0.82         28.58        18.03 o
  -2   1  10         79.64         86.16        18.52 o
  -1   1  10          2.95         16.12        18.72 o
   0   1  10         49.81         58.72        19.15 o
   1   1  10         33.10         37.31        18.37 o
   2   1  10          9.05         20.34        15.37 o
   3   1  10          6.35         18.68        15.44 o
   4   1  10         22.36          0.76        15.95 o
   5   1  10          0.50        -11.08        14.72 o
  -7   2  10          0.00          7.26        18.25 o
  -6   2  10         23.53         52.72        29.91 o
  -5   2  10          5.63         23.31        22.07 o
  -4   2  10         29.29         38.73        21.09 o
  -3   2  10         16.47         22.83        17.36 o
  -2   2  10         64.93         30.74        20.43 o
  -1   2  10          0.36          9.72        18.41 o
   0   2  10          5.94          4.66        17.71 o
   1   2  10          1.16         12.47        14.66 o
   2   2  10         28.83         47.18        15.70 o
   3   2  10          9.70         25.75        16.07 o
   4   2  10          0.00         -9.23        16.05 o
   5   2  10          0.77          0.90        16.14 o
  -7   3  10          4.30          8.04        21.53 o
  -6   3  10          0.78          4.42        21.39 o
  -5   3  10          0.53          4.96        22.10 o
  -4   3  10        109.29        103.76        19.58 o
  -3   3  10          6.36         -4.04        18.38 o
  -2   3  10          0.41         16.35        19.89 o
  -1   3  10         58.44         55.90        16.82 o
   0   3  10         84.14         69.48        18.68 o
   1   3  10          6.11          4.02        18.27 o
   2   3  10          0.11         18.25        15.64 o
   3   3  10          0.01         -0.07        16.21 o
   4   3  10          1.65          1.77        15.94 o
   5   3  10          1.06         18.82        18.67 o
  -7   4  10          5.66         15.06        18.74 o
  -6   4  10          0.18         19.63        21.18 o
  -5   4  10         18.61         37.07        16.54 o
  -4   4  10         33.50         55.30        22.65 o
  -3   4  10          0.51         32.89        18.32 o
  -2   4  10        102.89        106.87        20.11 o
  -1   4  10         40.09         26.71        16.37 o
   0   4  10          2.63         19.29        18.67 o
   1   4  10         32.27         36.78        18.77 o
   2   4  10         13.53         15.79        15.81 o
   3   4  10          7.79         43.58        17.44 o
   4   4  10          0.00         -9.86        17.84 o
   5   4  10          0.08         16.82        16.94 o
  -6   5  10          4.24         11.53        20.49 o
  -5   5  10          9.70         16.65        18.66 o
  -4   5  10          1.50          4.59        19.48 o
  -3   5  10          4.08          7.40        18.44 o
  -2   5  10          1.22         18.37        21.81 o
  -1   5  10         59.79         68.50        21.08 o
   0   5  10          0.03         10.12        16.64 o
   1   5  10         12.82          4.66        15.91 o
   2   5  10          1.03          2.61        16.76 o
   3   5  10          0.70         19.09        17.52 o
   4   5  10          0.05        -10.66        13.75 o
  -6   6  10          3.83          7.22        23.90 o
  -5   6  10          4.46          2.85        19.41 o
  -4   6  10          0.81         13.60        21.28 o
  -3   6  10         45.14         64.04        21.36 o
  -2   6  10          0.09         11.44        32.23 o
  -1   6  10         45.11         46.18        21.70 o
   0   6  10          1.82          9.04        19.21 o
   1   6  10         29.80         21.85        14.21 o
   2   6  10          0.20         31.73        18.66 o
   3   6  10          1.61          7.58        16.64 o
   4   6  10          2.50          6.08        21.39 o
  -6   7  10          2.21          9.79        24.26 o
  -5   7  10          1.32          6.47        18.37 o
  -4   7  10          2.78          9.38        29.02 o
  -3   7  10         30.98         18.44        40.76 o
  -2   7  10          5.22         33.05        19.60 o
  -1   7  10         19.70         46.13        20.23 o
   0   7  10         16.04         24.80        19.40 o
   1   7  10         14.20          9.43        18.74 o
   2   7  10          1.42          7.29        21.84 o
   3   7  10         20.69         15.42        20.56 o
   4   7  10          4.05         10.95        20.31 o
  -6   8  10          1.65          3.29        22.06 o
  -5   8  10          2.32          8.44        25.27 o
  -4   8  10          0.83         19.69        20.72 o
  -3   8  10          3.32         40.57        31.37 o
  -2   8  10         23.88         34.18        18.06 o
  -1   8  10          7.29         32.11        20.64 o
   0   8  10          0.08         -9.94        24.62 o
   1   8  10         47.15         66.66        22.58 o
   2   8  10          5.21        -16.93        22.29 o
   3   8  10         13.05         -6.22        28.83 o
   4   8  10          2.36         15.14        21.89 o
  -6   9  10          0.20         21.96        39.51 o
  -5   9  10          0.09          2.53        25.93 o
  -4   9  10          0.73        -27.35        25.26 o
  -3   9  10          0.17          1.19        42.05 o
  -2   9  10          1.58         28.87        17.51 o
  -1   9  10          3.15         -0.36        25.35 o
   0   9  10          7.63        -11.52        25.44 o
   1   9  10          0.31         -2.88        21.57 o
   2   9  10          0.09          9.60        24.05 o
   3   9  10          1.32         -7.99        16.99 o
   4   9  10          0.31         13.95        18.92 o
  -5  10  10          0.12         33.66        28.14 o
  -4  10  10          0.52         24.06        20.42 o
  -3  10  10          0.18        -19.18        25.26 o
  -2  10  10          0.27         16.25        18.16 o
  -1  10  10          0.22         -7.90        21.30 o
   0  10  10          4.21         40.91        17.83 o
   1  10  10          5.49          3.69        36.89 o
   2  10  10          3.50          6.25        17.66 o
   3  10  10         16.40          7.60        19.22 o
  -5  11  10          2.44         11.06        26.60 o
  -4  11  10          0.71         16.21        29.79 o
  -3  11  10         11.45         -2.23        20.47 o
  -2  11  10          6.11        -12.85        21.17 o
  -1  11  10          2.41         33.39        25.50 o
   0  11  10          0.03          0.39        20.91 o
   1  11  10          0.38         -7.06        26.38 o
   2  11  10          0.32          4.48        22.04 o
   3  11  10          7.57         22.29        17.54 o
  -4  12  10          3.86         31.78        43.56 o
  -3  12  10          3.99         22.27        68.03 o
  -2  12  10          6.10         23.90        41.08 o
  -1  12  10          8.32         18.39        17.79 o
   0  12  10          1.34         40.54        25.35 o
   1  12  10          9.39        -10.84        31.85 o
   2  12  10          0.30         -7.73        19.23 o
  -4  13  10          0.98        -28.34        26.76 o
  -3  13  10          0.05        -32.28        25.79 o
  -2  13  10          3.06          1.08        21.47 o
  -1  13  10          3.08         35.71        26.54 o
   0  13  10          4.70         16.66        27.34 o
   1  13  10          1.01         31.82        21.65 o
   2  13  10          0.98         41.68        22.16 o
  -3  14  10          1.94         13.93        21.88 o
  -2  14  10          3.31          7.84        26.57 o
  -1  14  10          0.02         19.03        26.45 o
   0  14  10          1.07          4.74        38.12 o
   1  14  10          2.24         32.98        22.09 o
  -6   1  11          4.47         16.78        27.81 o
  -5   1  11          2.83         10.84        26.94 o
  -4   1  11          0.03         -3.23        21.01 o
  -3   1  11          0.19        -14.27        17.74 o
  -2   1  11          0.00        -14.07        18.09 o
  -1   1  11          4.21          6.62        17.88 o
   0   1  11         23.90         26.78        16.08 o
   1   1  11          0.60         -7.11        17.78 o
   2   1  11          0.45          9.34        17.76 o
   3   1  11          0.03         34.31        18.27 o
   4   1  11          0.15         10.19        16.75 o
  -6   2  11          3.80         30.61        27.84 o
  -5   2  11         16.39         19.47        30.37 o
  -4   2  11          0.33          9.23        19.01 o
  -3   2  11         36.95         52.28        19.58 o
  -2   2  11          9.55         18.23        16.67 o
  -1   2  11          0.73         12.64        18.76 o
   0   2  11          2.12         22.98        17.67 o
   1   2  11          0.00          0.17        18.02 o
   2   2  11          2.41          8.62        17.66 o
   3   2  11          0.04         27.91        14.46 o
  -6   3  11          0.03         19.20        22.89 o
  -5   3  11         12.53          3.39        27.85 o
  -4   3  11          2.92          2.16        21.95 o
  -3   3  11         50.85         47.20        21.75 o
  -2   3  11          0.05         21.47        19.69 o
  -1   3  11          6.83          9.84        16.97 o
   0   3  11          5.62          6.04        16.15 o
   1   3  11          3.03          8.74        15.82 o
   2   3  11          0.10          1.27        15.49 o
   3   3  11          0.02          5.66        18.09 o
  -5   4  11          1.02          1.99        17.22 o
  -4   4  11          1.21         21.59        22.06 o
  -3   4  11         10.91         21.94        23.18 o
  -2   4  11          0.16         31.20        20.59 o
  -1   4  11          3.57         24.31        18.96 o
   0   4  11          0.43         13.19        16.20 o
   1   4  11          0.02        -20.41        18.87 o
   2   4  11          0.04         18.55        14.55 o
   3   4  11          0.07          8.95        17.83 o
  -5   5  11          3.79         16.17        18.33 o
  -4   5  11          5.85          0.51        20.79 o
  -3   5  11          1.70          6.02        19.00 o
  -2   5  11          0.05          7.46        22.03 o
  -1   5  11          6.99         -9.53        20.54 o
   0   5  11          0.04          2.30        19.79 o
   1   5  11          0.32        -18.40        18.61 o
   2   5  11          4.16          9.92        18.37 o
   3   5  11          0.29         21.69        19.27 o
  -5   6  11          5.94         18.51        21.81 o
  -4   6  11          1.36          9.89        17.20 o
  -3   6  11          0.65          3.36        19.59 o
  -2   6  11          2.63         13.19        24.93 o
  -1   6  11         12.25          7.99        23.07 o
   0   6  11          0.40          3.43        17.43 o
   1   6  11          3.62         31.84        19.55 o
   2   6  11          1.81         16.00        19.09 o
   3   6  11          1.13         27.76        21.29 o
  -5   7  11          0.93         -9.21        25.18 o
  -4   7  11          0.15        -10.91        18.86 o
  -3   7  11         16.60         29.72        23.21 o
  -2   7  11          0.26        -15.47        25.67 o
  -1   7  11          0.57         14.15        44.46 o
   0   7  11          0.07         21.20        23.45 o
   1   7  11          0.46          0.28        22.65 o
   2   7  11          0.02         29.27        17.69 o
   3   7  11          0.05         13.90        22.58 o
  -4   8  11          0.88          6.89        21.27 o
  -3   8  11          3.94         -4.54        21.14 o
  -2   8  11          0.49        -14.06        25.91 o
  -1   8  11          4.19         14.32        20.90 o
   0   8  11          5.37         -2.98        25.50 o
   1   8  11          1.92        -19.13        23.15 o
   2   8  11          0.20         11.82        22.33 o
  -4   9  11          0.39        -14.80        38.10 o
  -3   9  11          3.00         -3.44        26.31 o
  -2   9  11         11.08         -5.03        20.75 o
  -1   9  11          0.01         33.49        20.05 o
   0   9  11          0.05        -20.34        21.34 o
   1   9  11          6.25         15.79        19.95 o
   2   9  11         11.84         28.24        23.12 o
  -4  10  11          0.22          8.33        26.36 o
  -3  10  11          2.44          3.85        27.87 o
  -2  10  11          1.27         -1.17        26.14 o
  -1  10  11          4.07         20.45        21.15 o
   0  10  11         10.71          1.02        22.10 o
   1  10  11          0.77          8.81        32.52 o
  -3  11  11          3.59         17.19        24.31 o
  -2  11  11          0.15         19.93        26.99 o
  -1  11  11          0.31         21.72        21.74 o
   0  11  11          0.94         23.41        32.33 o
   1  11  11          0.03         21.89        29.96 o
  -1  12  11          7.21         25.22        26.27 o
  -4   0  12          0.11         48.04        38.84 o
  -3   0  12         15.36         12.33        27.14 o
  -2   0  12          5.80         10.93        25.96 o
  -1   0  12          5.67         25.53        26.48 o
   0   0  12          0.16         23.94        25.92 o
   1   0  12          0.31         -4.05        26.34 o
   2   0  12          5.14         12.02        25.74 o
  -4   1  12          0.15          6.86        23.31 o
  -3   1  12          8.73         12.17        19.06 o
  -2   1  12          0.17         10.64        18.36 o
  -1   1  12          7.10         14.14        18.51 o
   0   1  12          1.01         -9.74        18.03 o
   1   1  12          0.23          9.86        18.47 o
   2   1  12          0.30          8.90        16.72 o
  -4   2  12          2.98         21.91        22.53 o
  -3   2  12         25.79          9.30        23.00 o
  -2   2  12          2.88        -11.57        18.53 o
  -1   2  12          1.29         13.75        19.13 o
   0   2  12          2.31          8.06        19.50 o
   1   2  12          6.05         12.51        18.45 o
   2   2  12          0.08          8.04        16.12 o
  -4   3  12          0.77         26.51        21.56 o
  -3   3  12          0.38         28.08        22.36 o
  -2   3  12          0.17         -1.63        20.13 o
  -1   3  12          4.99          2.33        20.07 o
   0   3  12          2.41         25.45        19.35 o
   1   3  12          0.43         12.21        19.85 o
   2   3  12          0.57          2.77        17.65 o
  -4   4  12         12.27         10.71        23.02 o
  -3   4  12          1.78          6.69        22.46 o
  -2   4  12          1.52          9.83        20.19 o
  -1   4  12          0.23          7.53        20.13 o
   0   4  12          0.06         20.63        20.11 o
   1   4  12          1.40         15.63        16.74 o
  -3   5  12          2.49          2.15        19.66 o
  -2   5  12          2.62         15.16        19.42 o
  -1   5  12          1.35          5.21        21.32 o
   0   5  12          4.99          3.30        20.51 o
   1   5  12          0.13          2.08        19.22 o
  -3   6  12          2.02         28.25        25.89 o
  -2   6  12          7.42         -8.91        22.16 o
  -1   6  12          3.10          2.86        27.24 o
   0   6  12          2.09         -5.36        21.71 o
   1   6  12          0.01          5.26        20.28 o
  -3   7  12          0.62        -26.52        27.64 o
  -2   7  12          3.64         -7.05        19.38 o
  -1   7  12          0.56         43.67        26.49 o
   0   7  12          1.14         29.91        21.02 o
  -1   8  12          1.86         -1.49        24.83 o
                                                
